# Supplementary material for: Crystal structure of tetra­aqua­bis­(pyrimidin-1-ium-4,6-diolato-κO 4)manganese(II)
Source: Acta Crystallogr E Crystallogr Commun. 2017 Mar 31;73(Pt 4):620–2. doi: 10.1107/S2056989017004649 (PMC5382635; doi:10.1107/S2056989017004649)
Supplement: Supplementary file 1 [file e-73-00620-sup1.cif]

##############################################################################
#                                                                            #
# This CIF contains the data in a paper accepted for publication in          #
# Acta Crystallographica Section E. It conforms to the requirements of       #
# Notes for Authors for Acta Crystallographica Section E, and has been       #
# peer reviewed under the auspices of the IUCr Commission on Journals.       #
#                                                                            #
# Full details of the Crystallographic Information File format               #
# are given in the paper "The Crystallographic Information File (CIF):       #
# a New Standard Archive File for Crystallography" by S. R. Hall, F. H.      #
# Allen and I. D. Brown [Acta Cryst. (1991), A47, 655-685].                  #
#                                                                            #
# The current version of the core CIF dictionary is obtainable from          #
# ftp://ftp.iucr.org/pub/cif_core.dic.                                       #
#                                                                            #
# Software is freely available for graphical display of the structure(s)     #
# in this CIF. For information consult the CIF software page                 #
# http://www.iucr.org/resources/cif/software.                                #
#                                                                            #
# This file may be used for bona fide research purposes within the           #
# scientific community so long as proper attribution is given to the journal # 
# article from which it was obtained.                                        #
#                                                                            #
##############################################################################
data_I
_audit_creation_method     'SHELXL-2016/6'
_journal_date_recd_electronic     2017-03-03
_journal_date_accepted     2017-03-23
_journal_name_full     'Acta Crystallographica, Section E'
_journal_year     2017
_journal_volume     73
_journal_issue      4
_journal_page_first     620
_journal_page_last     622
_journal_paper_category     GM
_journal_paper_doi     10.1107/S2056989017004649
_journal_coeditor_code     WM5373
_publ_contact_author_name     'Frederick T. Greenaway'
_publ_contact_author_address
;
Carlson School of Chemistry and Biochemistry
Clark University
950 Main St
Worcester, MA 01610
USA
;
_publ_contact_author_email     'fgreenaway@clarku.edu'
_publ_contact_author_fax     '5087937117'
_publ_contact_author_phone     '5087937182'
_publ_section_title
;
Crystal structure of
tetraaquabis(pyrimidin-1-ium-4,6-diolato-\k<i>O</i>^4^)manganese(II)
;
loop_
    _publ_author_name
    _publ_author_footnote
    _publ_author_address
    'Shennara, Khaled A.' .
;
Carlson School of Chemistry and Biochemistry
Clark University
950 Main St
Worcester, MA 01610
USA
;
    'Butcher, Ray J.' .
;
Department of Chemistry
Howard University
Washington, DC 20059
USA
;
    'Greenaway, Frederick T.' .
;
Carlson School of Chemistry and Biochemistry
Clark University
950 Main St
Worcester, MA 01610
USA
;
_publ_section_synopsis
;
The crystal structure of the Mn^II^ complex of 4,6-dihydroxyprimidine
(<i>L</i>), [Mn<i>L</i>~2~(H~2~O)~4~], shows that the ligand coordinates to
the metal ion through one deprotonated hydroxy group from each of two ligands.
;
_chemical_name_systematic
;
Tetraaquabis(pyrimidin-1-ium-4,6-diolato-\k<i>O</i>^4^)manganese(II)
;
_chemical_name_common     ?
_chemical_formula_moiety     'C8 H14 Mn N4 O8'
_chemical_formula_sum     'C8 H14 Mn N4 O8'
_chemical_formula_iupac     '[Mn (C4 H3 N2 O2)2 (H2 O)4]'
_chemical_formula_weight     349.17
_chemical_melting_point     ?
_shelx_space_group_comment
;
The symmetry employed for this shelxl refinement is uniquely defined
by the following loop, which should always be used as a source of
symmetry information in preference to the above space-group names.
They are only intended as comments.
;
_space_group_crystal_system     monoclinic
_space_group_name_H-M_alt     'P 21/c'
_space_group_name_Hall     '-P 2ybc'
loop_
    _space_group_symop_operation_xyz
    'x, y, z'
    '-x, y+1/2, -z+1/2'
    '-x, -y, -z'
    'x, -y-1/2, z-1/2'
_cell_length_a     5.2156(5)
_cell_length_b     14.0812(14)
_cell_length_c     9.0595(9)
_cell_angle_alpha     90
_cell_angle_beta     99.366(2)
_cell_angle_gamma     90
_cell_volume     656.48(11)
_cell_formula_units_Z     2
_cell_measurement_reflns_used     2512
_cell_measurement_theta_min     2.699
_cell_measurement_theta_max     31.239
_cell_measurement_temperature     120(2)
_exptl_crystal_description     block
_exptl_crystal_colour     yellow
_exptl_crystal_size_max     0.550
_exptl_crystal_size_mid     0.410
_exptl_crystal_size_min     0.400
_exptl_crystal_density_diffrn     1.766
_exptl_crystal_density_meas     ?
_exptl_crystal_density_method     ?
_exptl_crystal_F_000     358
_exptl_absorpt_coefficient_mu     1.054
_exptl_absorpt_correction_type     multi-scan
_exptl_absorpt_process_details
;
(<i>SADABS</i>; Sheldrick, 1996)
;
_shelx_estimated_absorpt_T_min     ?
_shelx_estimated_absorpt_T_max     ?
_exptl_absorpt_correction_T_min     0.6140
_exptl_absorpt_correction_T_max     0.7462
_diffrn_ambient_temperature     120(2)
_diffrn_radiation_type     MoK\a
_diffrn_radiation_wavelength     0.71073
_diffrn_measurement_device_type     'Bruker APEXII CCD'
_diffrn_measurement_method     '\w scans'
_diffrn_detector_area_resol_mean     ?
_diffrn_reflns_number     2971
_diffrn_reflns_av_R_equivalents     0.0161
_diffrn_reflns_theta_min     2.893
_diffrn_reflns_theta_max     31.239
_diffrn_reflns_theta_full     25.500
_diffrn_measured_fraction_theta_max     0.864
_diffrn_measured_fraction_theta_full     0.975
_diffrn_reflns_limit_h_min     -7
_diffrn_reflns_limit_h_max     7
_diffrn_reflns_limit_k_min     -18
_diffrn_reflns_limit_k_max     18
_diffrn_reflns_limit_l_min     -3
_diffrn_reflns_limit_l_max     12
_refine_special_details     ?
_reflns_number_total     1848
_reflns_number_gt     1752
_reflns_threshold_expression     'I > 2\s(I)'
_refine_ls_structure_factor_coef     Fsqd
_refine_ls_matrix_type     full
_refine_ls_R_factor_all     0.0280
_refine_ls_R_factor_gt     0.0266
_refine_ls_wR_factor_gt     0.0701
_refine_ls_wR_factor_ref     0.0712
_refine_ls_goodness_of_fit_ref     1.103
_refine_ls_restrained_S_all     1.103
_refine_ls_number_reflns     1848
_refine_ls_number_parameters     117
_refine_ls_number_restraints     0
_refine_ls_hydrogen_treatment     mixed
_refine_ls_weighting_scheme     calc
_refine_ls_weighting_details
              'w=1/[\s^2^(Fo^2^)+(0.0330P)^2^+0.3858P] where P=(Fo^2^+2Fc^2^)/3'
_atom_sites_solution_hydrogens     mixed
_atom_sites_solution_primary     ?
_atom_sites_solution_secondary     ?
_refine_ls_shift/su_max     0.000
_refine_ls_shift/su_mean     0.000
_refine_diff_density_max     0.477
_refine_diff_density_min     -0.323
_refine_ls_extinction_method     none
_refine_ls_extinction_coef     .
loop_
    _atom_type_symbol
    _atom_type_description
    _atom_type_scat_dispersion_real
    _atom_type_scat_dispersion_imag
    _atom_type_scat_source
    'C' 'C' 0.0033 0.0016
                         'International Tables Vol C Tables 4.2.6.8 and 6.1.1.4'
    'H' 'H' 0.0000 0.0000
                         'International Tables Vol C Tables 4.2.6.8 and 6.1.1.4'
    'N' 'N' 0.0061 0.0033
                         'International Tables Vol C Tables 4.2.6.8 and 6.1.1.4'
    'O' 'O' 0.0106 0.0060
                         'International Tables Vol C Tables 4.2.6.8 and 6.1.1.4'
    'Mn' 'Mn' 0.3368 0.7283
                         'International Tables Vol C Tables 4.2.6.8 and 6.1.1.4'
_computing_data_collection
;
APEX2 (Bruker, 2005)
;
_computing_cell_refinement
;
APEX2 (Bruker, 2005)
;
_computing_data_reduction
;
SAINT (Bruker, 2002)
;
_computing_structure_solution
;
SHELXT (Sheldrick, 2015<i>a</i>)
;
_computing_structure_refinement
;
SHELXL2014 (Sheldrick, 2015<i>b</i>)
;
_computing_molecular_graphics
;
SHELXTL (Sheldrick, 2008)
;
_computing_publication_material
;
SHELXTL (Sheldrick, 2008)
;
loop_
    _atom_site_type_symbol
    _atom_site_label
    _atom_site_fract_x
    _atom_site_fract_y
    _atom_site_fract_z
    _atom_site_U_iso_or_equiv
    _atom_site_adp_type
    _atom_site_calc_flag
    _atom_site_occupancy
    _atom_site_disorder_assembly
    _atom_site_disorder_group
    Mn Mn 0.500000 0.500000 0.500000 0.00759(9) Uani d 1 . .
    O O1 0.25688(17) 0.38379(6) 0.56407(10) 0.01144(18) Uani d 1 . .
    O O2 -0.08946(18) 0.07807(6) 0.62265(10) 0.01204(18) Uani d 1 . .
    O O1W 0.17104(18) 0.54921(7) 0.33556(11) 0.01243(18) Uani d 1 . .
    H H1W1 0.114(5) 0.5129(16) 0.271(3) 0.029(6) Uiso d 1 . .
    H H1W2 0.045(5) 0.5682(17) 0.370(3) 0.040(7) Uiso d 1 . .
    O O2W 0.6010(2) 0.40720(7) 0.32982(11) 0.0164(2) Uani d 1 . .
    H H2W1 0.562(5) 0.3534(18) 0.353(3) 0.037(6) Uiso d 1 . .
    H H2W2 0.702(5) 0.4026(17) 0.267(3) 0.035(6) Uiso d 1 . .
    N N1 0.2263(2) 0.10486(8) 0.48187(11) 0.0094(2) Uani d 1 . .
    H H1N 0.219(5) 0.0429(18) 0.453(3) 0.033(6) Uiso d 1 . .
    N N2 0.4089(2) 0.25411(8) 0.45266(11) 0.0102(2) Uani d 1 . .
    C C1 0.2421(2) 0.29415(9) 0.54070(13) 0.0084(2) Uani d 1 . .
    C C2 0.0651(2) 0.23594(9) 0.60057(13) 0.0101(2) Uani d 1 . .
    H H2A -0.049639 0.263207 0.660180 0.012 Uiso calc 1 . .
    C C3 0.0573(2) 0.13885(9) 0.57302(13) 0.0090(2) Uani d 1 . .
    C C4 0.3920(2) 0.16342(9) 0.42645(13) 0.0102(2) Uani d 1 . .
    H H4A 0.503298 0.136653 0.364320 0.012 Uiso calc 1 . .
loop_
    _atom_site_aniso_label
    _atom_site_aniso_U_11
    _atom_site_aniso_U_22
    _atom_site_aniso_U_33
    _atom_site_aniso_U_12
    _atom_site_aniso_U_13
    _atom_site_aniso_U_23
    Mn 0.00731(13) 0.00453(14) 0.01196(13) -0.00112(8) 0.00470(9) -0.00066(8)
    O1 0.0118(4) 0.0049(4) 0.0192(4) -0.0018(3) 0.0074(3) -0.0011(3)
    O2 0.0165(4) 0.0057(4) 0.0163(4) -0.0030(3) 0.0097(3) -0.0001(3)
    O1W 0.0105(4) 0.0099(5) 0.0173(4) 0.0014(3) 0.0032(3) -0.0025(3)
    O2W 0.0242(5) 0.0076(5) 0.0219(5) -0.0037(4) 0.0172(4) -0.0024(3)
    N1 0.0123(5) 0.0051(5) 0.0121(4) -0.0013(3) 0.0058(4) -0.0019(3)
    N2 0.0096(5) 0.0085(5) 0.0134(4) -0.0014(3) 0.0050(4) -0.0002(4)
    C1 0.0073(5) 0.0070(5) 0.0110(4) -0.0006(4) 0.0018(4) 0.0000(4)
    C2 0.0101(5) 0.0074(6) 0.0143(5) -0.0010(4) 0.0063(4) -0.0002(4)
    C3 0.0091(5) 0.0082(6) 0.0106(4) -0.0007(4) 0.0040(4) 0.0002(4)
    C4 0.0108(5) 0.0090(6) 0.0118(5) -0.0009(4) 0.0049(4) 0.0007(4)
_geom_special_details
;
 All esds (except the esd in the dihedral angle between two l.s. planes)
 are estimated using the full covariance matrix.  The cell esds are taken
 into account individually in the estimation of esds in distances, angles
 and torsion angles; correlations between esds in cell parameters are only
 used when they are defined by crystal symmetry.  An approximate (isotropic)
 treatment of cell esds is used for estimating esds involving l.s. planes.
;
loop_
    _geom_bond_atom_site_label_1
    _geom_bond_atom_site_label_2
    _geom_bond_site_symmetry_2
    _geom_bond_distance
    _geom_bond_publ_flag
    Mn O2W . 2.1510(10) ?
    Mn O2W 3_666 2.1510(10) ?
    Mn O1W . 2.1934(10) ?
    Mn O1W 3_666 2.1935(10) ?
    Mn O1 . 2.2050(9) ?
    Mn O1 3_666 2.2050(9) ?
    O1 C1 . 1.2801(15) ?
    O2 C3 . 1.2778(14) ?
    O1W H1W1 . 0.80(3) ?
    O1W H1W2 . 0.82(3) ?
    O2W H2W1 . 0.82(3) ?
    O2W H2W2 . 0.84(2) ?
    N1 C4 . 1.3491(15) ?
    N1 C3 . 1.3871(14) ?
    N1 H1N . 0.91(2) ?
    N2 C4 . 1.2993(16) ?
    N2 C1 . 1.3917(15) ?
    C1 C2 . 1.4074(16) ?
    C2 C3 . 1.3892(17) ?
    C2 H2A . 0.9500 ?
    C4 H4A . 0.9500 ?
loop_
    _geom_angle_atom_site_label_1
    _geom_angle_atom_site_label_2
    _geom_angle_atom_site_label_3
    _geom_angle_site_symmetry_1
    _geom_angle_site_symmetry_3
    _geom_angle
    _geom_angle_publ_flag
    O2W Mn O2W . 3_666 180.0 ?
    O2W Mn O1W . . 87.76(4) ?
    O2W Mn O1W 3_666 . 92.24(4) ?
    O2W Mn O1W . 3_666 92.25(4) ?
    O2W Mn O1W 3_666 3_666 87.75(4) ?
    O1W Mn O1W . 3_666 180.0 ?
    O2W Mn O1 . . 87.49(4) ?
    O2W Mn O1 3_666 . 92.51(4) ?
    O1W Mn O1 . . 89.62(4) ?
    O1W Mn O1 3_666 . 90.38(4) ?
    O2W Mn O1 . 3_666 92.51(4) ?
    O2W Mn O1 3_666 3_666 87.49(4) ?
    O1W Mn O1 . 3_666 90.38(4) ?
    O1W Mn O1 3_666 3_666 89.62(4) ?
    O1 Mn O1 . 3_666 180.0 ?
    C1 O1 Mn . . 135.24(8) ?
    Mn O1W H1W1 . . 116.9(17) ?
    Mn O1W H1W2 . . 115.8(18) ?
    H1W1 O1W H1W2 . . 105(2) ?
    Mn O2W H2W1 . . 106.3(17) ?
    Mn O2W H2W2 . . 141.9(16) ?
    H2W1 O2W H2W2 . . 108(2) ?
    C4 N1 C3 . . 121.20(10) ?
    C4 N1 H1N . . 118.5(14) ?
    C3 N1 H1N . . 120.1(15) ?
    C4 N2 C1 . . 118.21(10) ?
    O1 C1 N2 . . 117.88(10) ?
    O1 C1 C2 . . 122.43(11) ?
    N2 C1 C2 . . 119.69(11) ?
    C3 C2 C1 . . 120.38(11) ?
    C3 C2 H2A . . 119.8 ?
    C1 C2 H2A . . 119.8 ?
    O2 C3 N1 . . 116.96(11) ?
    O2 C3 C2 . . 126.70(11) ?
    N1 C3 C2 . . 116.34(10) ?
    N2 C4 N1 . . 124.15(11) ?
    N2 C4 H4A . . 117.9 ?
    N1 C4 H4A . . 117.9 ?
loop_
    _geom_torsion_atom_site_label_1
    _geom_torsion_atom_site_label_2
    _geom_torsion_atom_site_label_3
    _geom_torsion_atom_site_label_4
    _geom_torsion_site_symmetry_1
    _geom_torsion_site_symmetry_2
    _geom_torsion_site_symmetry_3
    _geom_torsion_site_symmetry_4
    _geom_torsion
    _geom_torsion_publ_flag
    Mn O1 C1 N2 . . . . -1.40(18) ?
    Mn O1 C1 C2 . . . . 178.55(9) ?
    C4 N2 C1 O1 . . . . -178.88(11) ?
    C4 N2 C1 C2 . . . . 1.17(17) ?
    O1 C1 C2 C3 . . . . -179.55(11) ?
    N2 C1 C2 C3 . . . . 0.39(18) ?
    C4 N1 C3 O2 . . . . -178.77(11) ?
    C4 N1 C3 C2 . . . . 1.38(17) ?
    C1 C2 C3 O2 . . . . 178.56(12) ?
    C1 C2 C3 N1 . . . . -1.61(17) ?
    C1 N2 C4 N1 . . . . -1.49(18) ?
    C3 N1 C4 N2 . . . . 0.19(19) ?
loop_
    _geom_hbond_atom_site_label_D
    _geom_hbond_atom_site_label_H
    _geom_hbond_atom_site_label_A
    _geom_hbond_site_symmetry_A
    _geom_hbond_distance_DH
    _geom_hbond_distance_HA
    _geom_hbond_distance_DA
    _geom_hbond_angle_DHA
    O1W H1W1 O2 4_565 0.80(3) 2.03(3) 2.8152(14) 170(2)
    O1W H1W2 O1 3_566 0.82(3) 1.90(3) 2.7127(13) 176(3)
    O2W H2W1 N2 . 0.82(3) 1.91(3) 2.6929(14) 159(2)
    O2W H2W2 O2 4_665 0.84(2) 1.85(2) 2.6754(13) 167(2)
    N1 H1N O2 3_556 0.91(2) 1.92(2) 2.7966(14) 162(2)
_shelx_hkl_file
;
   1   0   0   43.75    1.04
   2   0   0   72.95    1.75
   3   0   0  176.95    4.15
   4   0   0   60.68    1.57
  -4   0   0   61.46    1.63
   5   0   0    2.53    0.21
  -5   0   0    2.84    0.23
  -6   0   0   28.96    0.97
   0  -1   0   -0.30    0.00
   1  -1   0  540.17   12.57
  -1  -1   0  540.36   12.94
   1   1   0  527.68   12.34
   2  -1   0   18.08    0.52
  -3  -1   0    6.48    0.29
   3  -1   0    6.46    0.28
   4  -1   0    0.68    0.12
  -4  -1   0    1.16    0.15
  -5  -1   0   77.22    2.07
   5  -1   0   78.30    2.01
  -5   1   0   75.13    2.05
  -6  -1   0   21.93    0.81
  -6   1   0   22.67    0.81
   0  -2   0  199.15    4.69
  -1  -2   0   63.60    1.59
   1  -2   0   63.71    1.55
  -1  -2   0   65.46    1.48
   2  -2   0   47.40    1.23
  -2  -2   0   48.47    1.26
   2   2   0   49.55    1.16
  -3  -2   0  367.95    8.72
   3  -2   0  365.46    8.54
   3   2   0  362.11    8.39
  -4  -2   0   60.09    1.65
   4  -2   0   61.13    1.62
   4   2   0   62.11    1.53
  -5  -2   0   77.06    2.09
   5  -2   0   78.24    2.04
  -5   2   0   76.57    2.05
  -6  -2   0  119.11    3.12
   0  -3   0   -0.18    0.03
  -1  -3   0  179.01    4.28
   1  -3   0  179.49    4.16
   2  -3   0   -0.08    0.05
  -2  -3   0   -0.12    0.04
  -3  -3   0  452.49   10.84
   3  -3   0  444.90   10.48
   3   3   0  451.32   10.41
   4  -3   0    4.42    0.27
  -4  -3   0    4.35    0.26
  -5  -3   0    3.12    0.27
   5  -3   0    3.86    0.28
   6  -3   0    1.00    0.20
  -6  -3   0    0.97    0.21
  -7  -3   0    1.00    0.23
   0  -4   0    1.95    0.11
   1  -4   0  173.89    3.99
  -1  -4   0  167.49    4.09
   2  -4   0  424.30    9.99
  -2  -4   0  425.80   10.38
  -3  -4   0  182.86    4.09
   3  -4   0  176.95    4.26
  -3  -4   0  175.01    4.36
   4  -4   0   25.04    0.81
  -4  -4   0   24.30    0.80
   5  -4   0   48.15    1.40
  -5  -4   0   45.69    1.38
   6  -4   0   72.61    2.07
  -6  -4   0   74.67    2.08
  -7  -4   0   10.18    0.55
   0  -5   0   -0.12    0.03
  -1  -5   0  211.16    5.05
   1  -5   0  208.48    4.91
  -1  -5   0  214.11    4.90
   2  -5   0   91.54    2.27
  -2  -5   0   92.31    2.31
   3  -5   0    0.40    0.11
  -3  -5   0    0.12    0.07
  -4  -5   0    0.11    0.10
   4  -5   0   -0.02    0.08
  -5  -5   0    1.07    0.19
   5  -5   0    1.81    0.24
   6  -5   0    1.27    0.23
  -6  -5   0    1.40    0.24
  -7  -5   0    0.37    0.19
   0  -6   0  239.28    5.63
  -1  -6   0  285.29    6.55
   1  -6   0  275.41    6.53
  -1  -6   0  282.94    6.76
  -2  -6   0  140.27    3.52
   2  -6   0  146.63    3.46
   3  -6   0   80.64    2.06
  -3  -6   0   77.68    2.06
   4  -6   0  102.60    2.65
  -4  -6   0  103.08    2.67
   5  -6   0   58.72    1.71
  -5  -6   0   58.19    1.68
  -6  -6   0  111.59    2.99
   6  -6   0  111.59    3.00
  -7  -6   0   17.01    0.77
   0  -7   0    3.13    0.16
   1  -7   0  158.43    3.79
  -1  -7   0  161.42    3.69
  -2  -7   0   65.66    1.73
   2  -7   0   66.79    1.72
  -3  -7   0   38.04    1.09
   3  -7   0   36.28    1.10
   4  -7   0    4.06    0.31
  -4  -7   0    4.16    0.29
   5  -7   0   18.19    0.75
  -5  -7   0   15.96    0.66
   6  -7   0    0.85    0.23
  -6  -7   0    1.00    0.23
   7  -7   0    2.27    0.36
   0  -8   0  378.98    8.84
  -1  -8   0  232.82    5.19
   1  -8   0  218.07    5.29
  -2  -8   0  128.02    3.14
   2  -8   0  124.22    3.10
  -3  -8   0   21.42    0.72
   3  -8   0   21.43    0.75
   4  -8   0  127.51    3.30
  -4  -8   0  130.45    3.32
   5  -8   0   37.77    1.26
  -5  -8   0   37.03    1.20
  -6  -8   0    1.53    0.26
   6  -8   0    1.25    0.26
   0  -9   0   -0.02    0.05
   1  -9   0   38.32    1.07
  -1  -9   0   39.81    0.98
   2  -9   0    3.57    0.24
  -3  -9   0  204.21    5.00
   3  -9   0  201.30    4.92
   4  -9   0   19.88    0.78
  -4  -9   0   19.90    0.74
   5  -9   0   10.21    0.58
  -5  -9   0    9.71    0.51
   6  -9   0    4.93    0.45
  -6  -9   0    4.60    0.39
   0 -10   0   94.20    2.30
   1 -10   0  174.74    4.22
  -1 -10   0  178.27    4.11
   2 -10   0    0.29    0.11
   3 -10   0   56.39    1.63
  -3 -10   0   59.17    1.62
   4 -10   0  173.54    4.31
  -4 -10   0  167.79    4.31
   5 -10   0   48.76    1.56
  -5 -10   0   47.40    1.48
  -6 -10   0    4.90    0.41
   6 -10   0    5.61    0.49
   0 -11   0    0.13    0.07
   1 -11   0   54.52    1.46
   2 -11   0   60.21    1.65
   3 -11   0  117.78    3.04
  -4 -11   0    1.38    0.22
   4 -11   0    1.20    0.23
   5 -11   0   14.77    0.74
  -5 -11   0   14.95    0.68
   6 -11   0    1.65    0.34
   0 -12   0  136.36    3.29
   1 -12   0  166.31    4.03
   2 -12   0  316.06    7.49
   3 -12   0   11.94    0.56
   4 -12   0    5.75    0.42
   5 -12   0   17.04    0.82
   0 -13   0    0.17    0.08
   1 -13   0    1.91    0.22
   2 -13   0    0.24    0.13
   3 -13   0   -0.10    0.10
   4 -13   0   15.63    0.74
   5 -13   0    5.70    0.49
   1 -14   0    6.20    0.35
   2 -14   0  129.70    3.31
   3 -14   0   30.75    1.09
   4 -14   0   31.37    1.17
   5 -14   0   97.56    2.84
   1 -15   0   13.07    0.55
   2 -15   0    8.55    0.47
   3 -15   0    4.99    0.40
   4 -15   0    0.68    0.22
   1 -16   0   16.96    0.67
   2 -16   0   40.90    1.31
   3 -16   0   38.38    1.31
   4 -16   0   46.06    1.57
   2 -17   0    0.40    0.17
   3 -17   0    5.45    0.45
   2 -18   0    1.62    0.28
   3 -18   0   49.49    1.63
  -6   0   1    0.33    0.16
  -5   0   1    0.03    0.09
   4   0  -1    0.08    0.06
   3   0  -1    0.13    0.05
   2   0  -1   -0.42    0.05
  -1   0   1    0.01    0.02
   1   0   1    0.23    0.05
   2   0   1   -0.08    0.04
  -2   0  -1   -0.09    0.03
  -3   0  -1    0.18    0.06
   3   0   1    0.05    0.05
   4   0   1    0.02    0.06
  -4   0  -1    0.08    0.07
  -5   0  -1    0.44    0.13
  -7  -1   1   35.77    1.21
  -6  -1   1   63.82    1.85
  -6   1   1   64.80    1.84
  -5  -1   1   11.30    0.50
   4  -1  -1  182.98    4.32
  -4  -1   1  179.74    4.27
   3  -1  -1   73.77    1.83
   2  -1  -1   20.02    0.56
  -2  -1   1   19.94    0.53
  -1  -1   1  413.96    9.66
   0  -1   1  127.96    3.07
  -1  -1  -1  840.16   19.87
   1  -1   1  822.60   19.32
   2  -1   1  257.56    5.99
  -2  -1  -1  254.18    6.15
  -2   1  -1  248.93    6.18
   3  -1   1  265.50    6.21
  -3  -1  -1  268.66    6.39
  -3   1  -1  265.35    6.36
   4  -1   1   74.09    1.89
  -4  -1  -1   72.14    1.92
  -4   1  -1   74.73    1.91
  -5  -1  -1   75.75    2.01
   5  -1   1   73.69    1.97
  -5   1  -1   76.05    1.99
  -6  -1  -1   57.87    1.65
  -7  -2   1   10.50    0.58
  -6  -2   1   54.78    1.64
  -6   2   1   55.15    1.61
  -5  -2   1    0.04    0.10
   5  -2  -1    0.11    0.10
  -4  -2   1    0.57    0.12
  -4  -2   1    0.27    0.07
   4  -2  -1    0.32    0.10
  -3  -2   1   10.74    0.33
   3  -2  -1   10.78    0.40
  -2  -2   1  225.49    5.17
   2  -2  -1  226.06    5.25
   1  -2  -1   10.77    0.35
  -1  -2   1   10.46    0.30
   0   2   1   18.56    0.47
   1  -2   1   19.72    0.56
  -1  -2  -1   21.41    0.57
   1   2   1   21.16    0.51
   2  -2   1   56.67    1.42
  -2  -2  -1   55.91    1.44
   2   2   1   57.85    1.36
   3  -2   1  133.99    3.26
  -3  -2  -1  135.56    3.32
   3   2   1  135.72    3.17
   4  -2   1   50.88    1.42
  -4  -2  -1   52.10    1.43
   4   2   1   54.04    1.34
  -4   2  -1   52.85    1.40
  -5  -2  -1    8.30    0.40
   5  -2   1    9.08    0.43
  -5   2  -1    8.53    0.39
  -6  -2  -1    6.64    0.39
  -7  -3   1   32.21    1.14
  -6  -3   1   49.72    1.52
   5  -3  -1   15.51    0.61
  -5  -3   1   14.66    0.61
   4  -3  -1   76.99    2.00
  -4  -3   1   77.84    2.07
  -3  -3   1   86.88    2.28
   3  -3  -1   89.10    2.22
  -3  -3   1   91.80    2.10
   2  -3  -1  541.18   12.78
  -2  -3   1  551.45   12.67
  -2  -3   1  551.85   13.26
  -1  -3   1  492.10   11.15
  -1  -3   1  473.03   11.64
   1  -3  -1  481.51   11.50
   0  -3   1  520.07   11.34
   0   3   1  447.95   11.31
  -1  -3  -1    4.00    0.17
   1   3   1    4.23    0.12
  -2  -3  -1  377.17    9.34
   2  -3   1  384.27    9.21
   2   3   1  393.91    8.97
   3  -3   1  167.61    3.97
  -3  -3  -1  160.82    4.04
   3   3   1  168.12    3.84
  -4  -3  -1    0.32    0.10
   4  -3   1    0.36    0.11
   5  -3   1   42.46    1.28
  -5  -3  -1   43.75    1.27
  -6  -3  -1   46.05    1.39
  -7  -4   1    0.90    0.23
  -6  -4   1   16.40    0.70
   5  -4  -1    0.13    0.11
  -5  -4   1    0.18    0.13
   4  -4  -1   17.76    0.64
  -4  -4   1   17.98    0.65
  -3  -4   1  228.43    5.49
   3  -4  -1  220.21    5.33
  -3  -4   1  228.22    5.18
  -2  -4   1   49.33    1.34
   2  -4  -1   50.57    1.32
  -2  -4   1   51.84    1.18
  -1  -4   1  184.75    4.41
  -1  -4   1  185.76    4.33
   1  -4  -1  180.66    4.29
   0  -4   1   18.44    0.50
   1   4   1    0.72    0.04
   2  -4   1   14.80    0.50
  -2  -4  -1   15.05    0.48
   2   4   1   15.62    0.38
  -3  -4  -1   18.36    0.61
   3  -4   1   18.80    0.64
   3   4   1   19.31    0.49
  -4  -4  -1   68.78    1.87
   4  -4   1   71.65    1.88
  -5  -4  -1    0.62    0.15
   5  -4   1    0.78    0.16
  -6  -4  -1   11.53    0.54
   6  -4   1   11.31    0.58
  -7  -5   1   36.90    1.28
  -6  -5   1   21.68    0.84
   6  -5  -1   21.37    0.85
  -5  -5   1   74.47    2.07
   5  -5  -1   75.03    2.05
   4  -5  -1  115.80    2.89
  -4  -5   1  112.34    2.94
  -3  -5   1  433.66   10.23
   3  -5  -1  422.61    9.94
  -2  -5   1  116.19    3.08
   2  -5  -1  123.26    3.03
  -2  -5   1  136.48    2.87
   1  -5  -1  258.28    5.88
  -1  -5   1  252.55    5.87
  -1  -5   1  249.79    6.04
   0  -5  -1  385.89    8.68
   0  -5   1  338.60    8.44
   1  -5   1   18.61    0.55
   1   5   1   18.49    0.46
   2  -5   1   81.79    2.04
  -2  -5  -1   80.17    2.06
   3  -5   1   94.64    2.47
  -3  -5  -1  101.51    2.50
   4  -5   1  130.32    3.23
  -4  -5  -1  126.18    3.24
   5  -5   1   33.36    1.10
  -5  -5  -1   33.55    1.06
   6  -5   1   20.18    0.83
  -6  -5  -1   19.06    0.76
  -7  -5  -1   75.39    2.16
  -7  -6   1    4.65    0.41
  -6  -6   1    1.01    0.22
   6  -6  -1    0.77    0.21
  -5  -6   1    0.02    0.12
   5  -6  -1    0.14    0.13
   4  -6  -1    6.52    0.38
  -4  -6   1    6.82    0.36
  -3  -6   1   27.19    0.83
   3  -6  -1   26.44    0.84
   2  -6  -1    0.04    0.06
  -2  -6   1    0.07    0.06
  -1  -6   1    1.15    0.08
   1  -6  -1    1.00    0.12
  -1  -6   1    0.97    0.10
   0  -6  -1   36.09    0.94
   0  -6   1   37.70    0.94
   1  -6   1    8.67    0.33
   1   6   1    8.54    0.25
   2  -6   1    5.58    0.28
  -2  -6  -1    5.85    0.27
   3  -6   1    1.26    0.17
  -3  -6  -1    2.06    0.18
  -4  -6  -1    3.91    0.27
   4  -6   1    4.46    0.32
   5  -6   1   23.89    0.88
  -5  -6  -1   22.83    0.82
   6  -6   1   24.84    0.98
  -6  -6  -1   24.48    0.90
  -7  -6  -1    1.29    0.26
  -7   7   1   12.26    0.69
  -6  -7   1   33.99    1.17
   6  -7  -1   33.82    1.21
   5  -7  -1  169.65    4.25
  -5  -7   1  167.48    4.30
  -4  -7   1   32.62    1.03
   4  -7  -1   32.53    1.05
   3  -7  -1  199.97    4.84
  -3  -7   1  201.61    4.93
   2  -7  -1  133.45    3.26
  -2  -7   1  134.13    3.31
  -1  -7   1   70.92    1.80
   1  -7  -1   68.81    1.77
  -1  -7   1   73.69    1.69
   0  -7   1   56.96    1.41
   0  -7  -1   56.87    1.41
   1  -7   1   48.02    1.27
   1   7   1   49.03    1.17
   2  -7   1  135.40    3.30
   3  -7   1   37.89    1.12
  -3  -7  -1   36.26    1.08
  -4  -7  -1  100.08    2.62
   4  -7   1  101.14    2.64
   5  -7   1   75.52    2.14
  -5  -7  -1   76.17    2.10
   6  -7   1   32.26    1.19
  -6  -7  -1   32.05    1.10
  -6  -8   1    0.96    0.24
   6  -8  -1    1.27    0.27
   5  -8  -1    6.95    0.45
  -5  -8   1    6.69    0.42
  -4  -8   1   27.62    0.92
   4  -8  -1   27.29    0.95
   3  -8  -1    0.98    0.17
  -3  -8   1    1.38    0.18
  -2  -8   1   19.63    0.62
   2  -8  -1   17.62    0.62
  -1  -8   1   17.38    0.48
   1  -8  -1   16.07    0.54
  -1  -8   1   17.20    0.53
   0  -8  -1  139.18    3.31
   0  -8   1  141.35    3.32
   1  -8   1   52.77    1.40
   1   8   1   54.52    1.30
   2  -8   1    1.54    0.19
   3  -8   1    5.37    0.33
  -3  -8  -1    5.38    0.30
   4  -8   1   33.55    1.12
  -4  -8  -1   34.30    1.06
   5  -8   1    0.53    0.18
  -5  -8  -1    0.41    0.15
  -6  -8  -1    0.31    0.17
   6  -8   1    0.38    0.19
  -6  -9   1    2.88    0.36
   6  -9  -1    2.26    0.35
   5  -9  -1   50.26    1.56
  -5  -9   1   47.92    1.50
  -4  -9   1   13.33    0.57
   4  -9  -1   13.28    0.61
   3  -9  -1   77.22    2.04
  -3  -9   1   74.33    2.02
   2  -9  -1   89.13    2.29
  -2  -9   1   90.22    2.30
  -1  -9   1  135.00    3.11
   1  -9  -1  130.09    3.20
   0  -9  -1  263.48    6.12
   0  -9   1  263.39    6.13
   1  -9   1  485.81   11.55
   1   9   1  515.92   11.71
   2  -9   1   61.21    1.65
   3  -9   1    0.93    0.17
   4  -9   1  103.71    2.71
  -4  -9  -1   98.66    2.66
  -5  -9  -1   20.12    0.78
   5  -9   1   20.08    0.86
  -6  -9  -1    3.76    0.35
   6  -9   1    3.93    0.45
  -6 -10   1    0.55    0.21
   6 -10  -1    0.34    0.21
  -5 -10   1   -0.05    0.12
   5 -10  -1    0.06    0.16
   4 -10  -1   17.31    0.73
  -4 -10   1   17.35    0.68
   3 -10  -1   15.38    0.63
  -3 -10   1   15.65    0.60
   2 -10  -1   45.12    1.30
  -2 -10   1   46.57    1.28
   1 -10  -1    4.93    0.27
  -1 -10   1    5.71    0.23
   0 -10   1   20.57    0.62
   0 -10  -1   19.53    0.60
   1 -10   1    7.29    0.34
   1  10   1    7.63    0.27
   2 -10   1   95.89    2.46
   3 -10   1   36.24    1.15
   4 -10   1   14.99    0.68
   5 -10   1    2.49    0.34
   6 -10   1    1.65    0.32
   6 -11  -1   42.41    1.50
  -6 -11   1   41.26    1.44
   5 -11  -1   48.49    1.59
  -5 -11   1   49.11    1.53
   4 -11  -1   34.75    1.18
  -4 -11   1   35.26    1.13
   3 -11  -1    2.97    0.32
  -3 -11   1    3.07    0.26
   2 -11  -1  246.60    5.89
  -1 -11   1    3.68    0.19
   1 -11  -1    3.11    0.22
   0 -11   1   55.44    1.46
   0 -11  -1   56.46    1.45
   1 -11   1  226.72    5.39
   2 -11   1  130.75    3.27
   3 -11   1   87.38    2.35
   4 -11   1   49.27    1.54
   5 -11   1   50.08    1.64
   5 -12  -1   16.91    0.83
  -5 -12   1   18.34    0.77
   4 -12  -1    2.85    0.34
  -4 -12   1    2.83    0.27
   3 -12  -1    0.10    0.13
   2 -12  -1    2.48    0.25
   1 -12  -1    9.36    0.41
   0 -12  -1    0.03    0.07
   0 -12   1    0.49    0.11
   1 -12   1   12.98    0.51
   2 -12   1   14.30    0.60
   3 -12   1    4.67    0.36
   4 -12   1   27.60    1.03
   5 -12   1    0.39    0.20
   5 -13  -1   31.83    1.23
   4 -13  -1   17.90    0.80
   3 -13  -1   23.85    0.89
   2 -13  -1   75.64    2.04
   1 -13  -1  116.06    2.90
   0 -13   1    0.69    0.13
   1 -13   1  161.72    3.96
   2 -13   1   47.01    1.40
   3 -13   1  103.29    2.76
   4 -13   1   55.94    1.74
   5 -13   1    0.86    0.28
   5 -14  -1    9.94    0.65
   4 -14  -1    1.77    0.29
   3 -14  -1   -0.08    0.13
   2 -14  -1    8.28    0.45
   1 -14  -1    7.10    0.38
   0 -14   1   56.83    1.53
   1 -14   1   21.34    0.75
   2 -14   1   18.37    0.72
   3 -14   1    8.89    0.52
   4 -14   1    0.82    0.24
   4 -15  -1  103.40    2.89
   3 -15  -1   57.97    1.75
   2 -15  -1   34.55    1.13
   1 -15  -1   61.81    1.70
   1 -15   1   40.31    1.22
   2 -15   1    0.65    0.18
   3 -15   1   34.40    1.20
   4 -15   1   42.93    1.48
   4 -16  -1    5.05    0.46
   3 -16  -1    3.99    0.42
   2 -16  -1    5.88    0.41
   1 -16   1    4.93    0.35
   2 -16   1   15.60    0.69
   3 -16   1    1.41    0.27
   4 -16   1    0.12    0.20
   3 -17  -1   74.66    2.19
   2 -17  -1   28.73    1.03
   2 -17   1   36.49    1.24
   3 -17   1    6.08    0.48
   2 -18   1    5.72    0.44
   3 -18   1    3.49    0.41
  -7   0   2   62.13    1.88
  -6   0   2    0.49    0.17
  -5   0   2    3.93    0.25
  -4   0   2  482.60   11.32
  -3   0   2  212.84    4.96
  -2   0   2   18.47    0.54
  -1   0   2  298.07    7.11
   1   0   2  194.03    4.54
   2   0   2  139.59    3.39
  -2   0  -2  149.68    3.48
   3   0   2   12.05    0.43
  -3   0  -2   12.73    0.41
  -4   0  -2   84.37    2.14
   4   0   2   83.08    2.12
  -5   0  -2  130.56    3.28
  -7  -1   2    1.27    0.26
  -7   1   2    1.41    0.26
  -6  -1   2   30.66    1.06
  -5   1   2  146.40    3.58
  -4  -1   2   70.81    1.78
  -4   1   2   72.12    1.83
  -3  -1   2    5.56    0.23
  -3   1   2    5.74    0.26
  -2  -1   2    4.36    0.18
  -2   1   2    5.60    0.22
  -1  -1   2    4.15    0.15
  -1   1   2    4.06    0.17
   0  -1   2  128.86    2.95
   0   1   2  126.13    2.95
   2  -1   2   41.72    1.13
  -2  -1  -2   44.48    1.14
   2   1   2   44.01    1.11
  -2   1  -2   46.45    1.12
  -3  -1  -2    0.08    0.06
   3  -1   2    0.14    0.07
   3   1   2    0.20    0.06
  -3   1  -2    0.46    0.08
  -4  -1  -2    5.71    0.29
   4  -1   2    6.28    0.32
   4   1   2    5.84    0.29
  -4   1  -2    6.29    0.28
   5  -1   2    0.23    0.11
  -5  -1  -2    0.12    0.10
  -7  -2   2   68.25    2.04
  -6  -2   2   70.79    2.04
  -5  -2   2  154.29    3.97
  -5   2   2  157.16    3.81
  -4  -2   2   75.34    1.85
  -4   2   2   74.88    1.93
  -3  -2   2  122.94    2.90
  -3   2   2  123.17    2.98
  -2  -2   2   70.64    1.67
  -2   2   2   70.12    1.73
  -1  -2   2  393.16    9.38
  -1   2   2  402.64    9.54
   0   2   2   14.74    0.41
   1  -2   2    7.15    0.26
   2  -2   2  824.59   19.96
  -2  -2  -2  814.53   20.17
  -2   2  -2  881.02   20.05
  -3  -2  -2  116.24    2.87
   3  -2   2  111.52    2.83
  -3   2  -2  119.59    2.82
  -4  -2  -2  198.74    4.86
   4  -2   2  202.68    4.80
   4   2   2  189.19    4.68
  -4   2  -2  206.60    4.82
  -5  -2  -2   68.66    1.83
   5  -2   2   66.19    1.84
  -7  -3   2    1.02    0.25
  -6  -3   2    0.99    0.22
  -6   3   2    1.39    0.23
  -5  -3   2    8.22    0.43
  -5   3   2    7.85    0.41
  -4  -3   2    0.61    0.09
  -3  -3   2    3.42    0.15
  -2  -3   2   53.61    1.31
  -2   3   2   56.21    1.40
  -1  -3   2    2.41    0.11
   0  -3   2  101.82    2.43
   0   3   2  104.53    2.42
   1   3   2  158.43    3.86
  -2  -3  -2    0.23    0.07
   2  -3   2    0.62    0.10
  -2   3  -2    0.20    0.04
   2   3   2    0.41    0.06
   3  -3   2   91.19    2.32
  -3  -3  -2   92.16    2.33
   3   3   2   90.32    2.21
  -3   3  -2   95.77    2.27
   4  -3   2    5.70    0.33
  -4  -3  -2    5.83    0.30
   5  -3   2    1.67    0.24
  -5  -3  -2    1.73    0.21
  -6  -3  -2    1.21    0.21
  -7  -4   2    9.18    0.56
  -6  -4   2   38.15    1.29
  -6   4   2   40.18    1.25
  -5  -4   2   47.93    1.45
  -5   4   2   47.49    1.39
   4  -4  -2   49.70    1.41
  -4  -4   2   51.48    1.46
  -3  -4   2   75.10    1.75
   3  -4  -2   73.47    1.90
  -3  -4   2   72.63    1.94
  -2  -4   2  797.75   18.43
  -1  -4   2  948.70   21.95
  -1  -4   2  902.38   22.79
  -1   4   2 1000.00   22.32
   0  -4   2   89.59    2.20
   0  -4   2   95.52    2.23
   0   4   2   93.67    2.20
   1  -4   2  232.17    5.43
   1   4   2  236.03    5.44
   2  -4   2  197.25    4.77
   2   4   2  200.11    4.67
  -2   4  -2  209.27    4.79
  -3  -4  -2   88.50    2.27
   3  -4   2   86.64    2.27
   3   4   2   89.88    2.12
  -3   4  -2   92.58    2.19
   4  -4   2    1.80    0.22
  -4  -4  -2    1.18    0.16
   5  -4   2   25.06    0.90
  -5  -4  -2   25.05    0.84
  -6  -4  -2   27.00    0.92
   6  -4   2   26.35    0.99
  -7  -5   2    3.99    0.40
  -6  -5   2    3.18    0.35
  -6   5   2    3.30    0.35
  -5  -5   2    1.45    0.23
   4  -5  -2    0.06    0.09
  -4  -5   2   -0.01    0.09
  -3  -5   2   58.14    1.36
   3  -5  -2   56.95    1.54
  -3  -5   2   55.96    1.56
  -2  -5   2    2.63    0.11
   2  -5  -2    2.94    0.19
  -2  -5   2    2.45    0.17
  -1  -5   2   57.40    1.43
  -1  -5   2   57.14    1.35
  -1   5   2   54.44    1.42
   0  -5   2  137.70    3.21
   0  -5   2  132.40    3.26
   0   5   2  139.76    3.20
   1  -5   2  113.46    2.78
   1   5   2  118.96    2.70
   3  -5   2    3.48    0.25
  -3  -5  -2    3.45    0.22
  -4  -5  -2   46.20    1.34
   4  -5   2   48.88    1.41
   5  -5   2    3.46    0.31
  -5  -5  -2    3.19    0.27
  -6  -5  -2    0.62    0.17
   6  -5   2    1.26    0.25
  -7  -6   2   16.61    0.80
  -7   6   2   16.05    0.77
  -6  -6   2   35.56    1.21
  -6   6   2   34.17    1.18
  -5  -6   2   43.00    1.34
  -4  -6   2   53.02    1.51
   4  -6  -2   50.72    1.48
  -3  -6   2   58.81    1.61
   3  -6  -2   59.40    1.60
  -2  -6   2  677.84   14.78
  -2  -6   2  630.18   15.49
   2  -6  -2  602.49   15.04
  -1  -6   2  196.98    4.83
  -1  -6   2  202.84    4.64
  -1   6   2  203.65    4.73
   0  -6   2  106.84    2.60
   0   6   2  112.36    2.60
   1   6   2  177.35    4.09
   2  -6   2   25.25    0.78
   2   6   2   25.95    0.63
   3  -6   2   66.81    1.78
  -3  -6  -2   64.74    1.74
  -4  -6  -2   15.90    0.60
   4  -6   2   17.50    0.68
   5  -6   2   43.98    1.38
  -5  -6  -2   42.21    1.29
  -6  -6  -2   67.51    1.95
   6  -6   2   70.11    2.05
  -7   7   2    0.30    0.20
  -6  -7   2   16.44    0.75
  -6   7   2   17.43    0.77
  -5  -7   2   90.03    2.47
  -4  -7   2   14.24    0.59
   4  -7  -2   14.59    0.61
   3  -7  -2   19.29    0.69
  -3  -7   2   19.49    0.67
  -2  -7   2   30.93    0.73
  -2  -7   2   28.20    0.85
   2  -7  -2   28.52    0.88
  -1  -7   2    6.36    0.23
  -1  -7   2    6.27    0.26
   0  -7   2    1.16    0.11
   0   7   2    0.99    0.10
   1  -7   2  206.24    4.92
   1   7   2  211.51    4.81
   2  -7   2    5.69    0.30
   3  -7   2    9.51    0.45
   4  -7   2    3.05    0.29
  -4  -7  -2    2.68    0.24
  -5  -7  -2    0.08    0.11
   5  -7   2    0.28    0.16
   6  -7   2    2.29    0.34
  -6  -8   2   22.55    0.90
  -6   8   2   21.43    0.90
   5  -8  -2    8.38    0.50
  -5  -8   2    8.92    0.49
  -4  -8   2  159.25    4.01
   4  -8  -2  156.36    3.96
  -3  -8   2   51.17    1.45
   3  -8  -2   51.55    1.46
  -2  -8   2  337.01    7.52
   2  -8  -2  315.33    7.58
  -2  -8   2  318.50    7.76
  -1  -8   2    6.59    0.28
  -1  -8   2    7.51    0.26
   0  -8   2  495.54   11.35
   0   8   2  492.81   11.59
   1  -8   2  349.37    8.11
   1   8   2  347.97    8.08
   2  -8   2    0.55    0.13
   3  -8   2  137.87    3.46
   4  -8   2   13.29    0.62
   5  -8   2   37.54    1.29
   6  -8   2    4.87    0.45
  -6  -9   2    0.62    0.20
  -6   9   2    0.84    0.24
  -5  -9   2    2.45    0.30
   5  -9  -2    1.81    0.28
  -4  -9   2    0.59    0.15
   4  -9  -2    0.78    0.20
   3  -9  -2    9.85    0.47
  -3  -9   2   10.02    0.44
  -2  -9   2    1.19    0.15
   2  -9  -2    1.61    0.20
  -1  -9   2    0.49    0.08
  -1  -9   2    0.52    0.09
   0  -9   2    3.55    0.20
   0   9   2    3.52    0.20
   1  -9   2    0.56    0.12
   1   9   2    0.43    0.07
   2  -9   2    1.14    0.17
   3  -9   2   37.41    1.17
   4  -9   2    5.59    0.41
   5  -9   2    0.74    0.22
   6  -9   2    1.97    0.35
  -6 -10   2   44.38    1.48
  -6  10   2   45.02    1.52
  -5 -10   2   82.48    2.33
   4 -10  -2   49.94    1.51
  -4 -10   2   48.27    1.46
  -3 -10   2  174.84    4.38
   3 -10  -2  175.94    4.33
  -2 -10   2   44.06    1.23
   2 -10  -2   43.24    1.26
  -1 -10   2    6.77    0.27
   0 -10   2  123.48    3.01
   0  10   2  125.18    2.99
   1 -10   2  167.17    3.99
   1  10   2  162.19    3.84
   2 -10   2   20.83    0.74
   3 -10   2  125.48    3.22
   4 -10   2  345.04    8.28
   5 -10   2   16.20    0.78
   6 -10   2   27.32    1.16
  -6 -11   2    3.73    0.43
  -6  11   2    2.92    0.40
  -5 -11   2    0.06    0.14
  -4 -11   2    1.47    0.23
   4 -11  -2    1.70    0.26
  -3 -11   2  107.13    2.77
   3 -11  -2  105.43    2.78
   2 -11  -2   56.62    1.56
  -2 -11   2   55.67    1.53
  -1 -11   2  167.66    3.96
   0 -11   2    0.71    0.12
   0  11   2    0.92    0.13
   1 -11   2    7.44    0.37
   2 -11   2    0.71    0.17
   3 -11   2   60.69    1.75
   4 -11   2    6.31    0.44
   5 -11   2   37.06    1.33
  -5 -12   2   56.09    1.72
  -4 -12   2    1.56    0.24
   4 -12  -2    1.23    0.24
  -3 -12   2   77.67    2.12
   3 -12  -2   79.83    2.17
   2 -12  -2  146.68    3.65
  -1  12   2  179.55    4.34
   0 -12   2   49.70    1.35
   0  12   2   49.24    1.32
   1 -12   2   46.20    1.32
   2 -12   2  111.38    2.87
   3 -12   2   38.91    1.26
   4 -12   2   14.55    0.70
   5 -12   2    0.48    0.21
  -5 -13   2   14.50    0.69
   4 -13  -2   20.95    0.88
  -4 -13   2   20.71    0.80
   3 -13  -2   10.74    0.55
  -3 -13   2   10.04    0.48
  -1  13   2    1.31    0.20
   0 -13   2   80.03    2.04
   0  13   2   77.57    2.00
   1 -13   2   11.41    0.50
   2 -13   2   14.27    0.62
   3 -13   2    6.65    0.45
   4 -13   2    0.48    0.19
   5 -13   2   20.25    0.94
  -5 -14   2   59.94    1.82
  -5  14   2   56.81    1.84
  -1  14   2   27.41    0.89
   0 -14   2   23.15    0.77
   1 -14   2   25.07    0.86
   2 -14   2   88.45    2.39
   3 -14   2   27.16    1.02
   4 -14   2   51.87    1.68
  -2  15   2   13.25    0.60
  -1  15   2   25.41    0.86
   1 -15   2    2.05    0.26
   2 -15   2    7.44    0.46
   3 -15   2    3.84    0.38
   4 -15   2    1.54    0.31
  -4  16   2   35.68    1.29
  -3  16   2   43.96    1.43
  -2  16   2   89.39    2.43
   1 -16   2   59.85    1.72
   2 -16   2   33.27    1.15
   3 -16   2    7.97    0.53
  -3  17   2    0.04    0.16
  -2  17   2    8.10    0.49
   2 -17   2    4.46    0.40
   3 -17   2   26.48    1.06
  -3  18   2   38.49    1.34
   2 -18   2    4.06    0.40
  -7   0   3   -0.11    0.16
  -5   0   3    0.12    0.09
  -4   0   3   -0.05    0.06
  -3   0   3    0.28    0.07
  -2   0   3   -0.14    0.04
  -1   0   3   -0.09    0.04
   0   0   3   -0.08    0.03
   1   0   3    0.06    0.04
   2   0   3    0.19    0.06
  -3   0  -3    0.03    0.05
   3   0   3    0.05    0.06
   4   0   3    0.23    0.09
  -4   0  -3    0.38    0.10
  -7  -1   3   94.16    2.68
  -7   1   3   94.62    2.67
  -5  -1   3  170.81    4.14
  -5   1   3  169.88    4.12
  -4  -1   3  124.39    2.99
  -4   1   3  123.52    3.03
  -3  -1   3   97.17    2.31
  -3   1   3   94.30    2.34
  -2  -1   3  377.39    8.77
  -2   1   3  358.82    8.52
  -1  -1   3    6.23    0.23
  -1   1   3    6.32    0.24
   0  -1   3    0.27    0.07
   0   1   3    0.05    0.07
   1  -1   3  399.49    9.48
   1   1   3  423.15    9.83
   2  -1   3  244.95    5.73
   2   1   3  247.54    5.71
  -3  -1  -3   13.89    0.45
   3  -1   3   13.41    0.48
  -3   1  -3   14.11    0.42
   3   1   3   12.55    0.45
   4  -1   3  107.32    2.75
  -4  -1  -3  112.44    2.74
   4   1   3  107.27    2.70
   5  -1   3  155.38    3.87
  -7  -2   3    4.34    0.40
  -6  -2   3    1.99    0.28
  -6   2   3    1.59    0.23
  -5   2   3   35.75    1.07
  -4  -2   3   78.57    1.91
  -4   2   3   76.26    1.98
  -3  -2   3    2.21    0.14
  -3   2   3    2.96    0.19
  -2  -2   3   48.64    1.20
  -2   2   3   47.44    1.24
  -1  -2   3  360.14    8.64
  -1   2   3  366.36    8.65
   0  -2   3   55.00    1.35
   0   2   3   55.16    1.35
   1  -2   3   63.90    1.57
   1   2   3   63.79    1.54
   2  -2   3  326.08    7.60
   2   2   3  330.46    7.86
   3  -2   3    0.06    0.07
   3   2   3    0.02    0.04
  -3   2  -3    0.22    0.06
   4  -2   3    0.29    0.11
  -4  -2  -3    0.31    0.10
   5  -2   3    4.29    0.32
  -5  -2  -3    4.52    0.29
  -7  -3   3    4.55    0.42
  -6  -3   3   30.11    1.07
  -6   3   3   28.33    0.97
  -5   3   3   53.71    1.51
  -4  -3   3  146.42    3.39
  -4   3   3  139.60    3.50
  -3  -3   3    1.68    0.12
  -3   3   3    2.29    0.18
  -2  -3   3  612.28   14.70
  -2   3   3  645.48   15.07
  -1  -3   3  609.50   14.15
  -1   3   3  590.59   14.27
   0  -3   3   96.10    2.33
   0   3   3  100.54    2.33
   1  -3   3   69.03    1.68
   1   3   3   66.75    1.63
   2  -3   3   79.36    1.98
   3  -3   3  133.10    3.24
   3   3   3  130.34    3.12
   4  -3   3    8.99    0.45
  -4  -3  -3    9.64    0.40
   5  -3   3   40.95    1.29
  -5  -3  -3   42.18    1.22
  -7  -4   3    5.38    0.45
  -6  -4   3    1.87    0.29
  -6   4   3    1.87    0.27
  -5  -4   3   22.69    0.84
  -5   4   3   22.04    0.79
  -4   4   3   65.96    1.78
  -3  -4   3    8.87    0.30
  -3   4   3    9.07    0.39
  -2  -4   3   19.47    0.53
  -2   4   3   19.63    0.61
  -1  -4   3    0.35    0.06
  -1   4   3    0.58    0.09
   0  -4   3   16.76    0.49
   0   4   3   17.09    0.49
   1   4   3    2.84    0.13
   2  -4   3   10.11    0.39
   2   4   3    9.79    0.31
   3  -4   3    7.06    0.36
   3   4   3    7.06    0.27
   4  -4   3    3.46    0.28
   5  -4   3   19.19    0.77
  -7  -5   3   30.02    1.15
  -6  -5   3   23.50    0.92
  -6   5   3   22.48    0.87
  -5  -5   3   15.19    0.67
  -5   5   3   16.27    0.66
  -4  -5   3   62.63    1.74
  -4   5   3   60.36    1.69
  -3  -5   3   84.64    1.96
  -3   5   3   79.57    2.11
  -2  -5   3    9.23    0.29
  -2   5   3    9.46    0.38
  -1  -5   3  617.53   14.89
  -1  -5   3  653.37   15.48
  -1   5   3  627.12   15.06
   0  -5   3  524.61   12.75
   0  -5   3  557.07   12.85
   0   5   3  523.87   12.70
   1  -5   3  175.22    4.14
   2  -5   3  104.82    2.63
   2   5   3  108.01    2.50
   3  -5   3   91.99    2.37
   4  -5   3  112.85    2.92
   5  -5   3    0.69    0.19
   6  -5   3    5.08    0.43
  -7   6   3    3.49    0.40
  -6  -6   3    0.13    0.17
  -6   6   3    0.36    0.17
  -5  -6   3    0.29    0.16
  -5   6   3    0.34    0.14
  -4  -6   3    5.69    0.35
  -4   6   3    5.51    0.35
  -3  -6   3   12.79    0.37
  -3  -6   3   12.24    0.50
  -3   6   3   11.73    0.50
  -2  -6   3   19.60    0.54
  -2  -6   3   19.26    0.63
  -2   6   3   19.50    0.65
  -1  -6   3   37.41    1.00
  -1  -6   3   37.83    0.96
  -1   6   3   36.44    1.01
   0  -6   3   22.84    0.66
   0  -6   3   24.62    0.63
   0   6   3   23.22    0.66
   1   6   3   45.38    1.12
   2  -6   3   86.97    2.23
   2   6   3   88.98    2.08
   3  -6   3   10.00    0.46
   4  -6   3   12.57    0.58
   5  -6   3    0.44    0.18
   6  -6   3    8.55    0.55
  -7   7   3   11.22    0.64
  -6  -7   3   73.15    2.17
  -6   7   3   74.35    2.13
  -5  -7   3   31.21    1.08
  -5   7   3   30.79    1.06
  -4  -7   3   20.44    0.76
  -4   7   3   20.62    0.77
  -3  -7   3  153.64    3.85
  -3   7   3  153.35    3.78
  -2  -7   3    5.98    0.22
  -2  -7   3    5.85    0.29
  -2   7   3    5.74    0.31
  -1  -7   3  300.77    6.77
  -1  -7   3  290.06    6.99
  -1   7   3  288.50    6.83
   0  -7   3  128.63    3.13
   0  -7   3  133.95    3.15
   0   7   3  131.60    3.12
   1  -7   3  207.27    4.79
   1   7   3  197.99    4.69
   2  -7   3  207.19    4.96
   3  -7   3   83.28    2.21
   4  -7   3   72.78    2.04
   5  -7   3    2.94    0.37
   6  -7   3   61.61    1.92
  -6  -8   3    0.58    0.22
  -6   8   3    0.48    0.19
  -5  -8   3    3.18    0.35
  -5   8   3    2.59    0.32
  -4  -8   3   31.91    1.05
  -4   8   3   32.14    1.07
  -3  -8   3   18.14    0.65
  -3   8   3   17.72    0.67
  -2  -8   3   15.95    0.46
  -2  -8   3   15.94    0.55
  -2   8   3   15.16    0.57
  -1  -8   3    0.71    0.11
  -1  -8   3    0.79    0.10
  -1   8   3    0.79    0.13
   0  -8   3    0.91    0.11
   0   8   3    1.14    0.13
   1  -8   3    0.39    0.10
   1   8   3    0.31    0.06
   2  -8   3  166.58    4.05
   3  -8   3    3.95    0.31
   4  -8   3   36.61    1.22
   5  -8   3    2.45    0.34
   6  -8   3    0.82    0.25
  -6  -9   3   28.76    1.09
  -6   9   3   28.10    1.10
  -5  -9   3   18.74    0.78
  -5   9   3   18.40    0.79
  -4  -9   3   42.36    1.33
  -4   9   3   45.23    1.37
  -3  -9   3  407.14   10.14
  -3   9   3  437.54    9.93
  -2  -9   3   81.84    2.13
  -2   9   3   82.65    2.14
  -1  -9   3   25.07    0.70
  -1  -9   3   24.84    0.73
  -1   9   3   24.55    0.76
   0  -9   3  154.07    3.71
   0   9   3  156.37    3.69
   1  -9   3  114.06    2.87
   1   9   3  117.82    2.75
   2  -9   3   28.79    0.92
   3  -9   3    1.62    0.24
   4  -9   3   50.01    1.55
   5  -9   3   54.47    1.73
   6  -9   3   56.12    1.84
  -6 -10   3    0.01    0.17
  -6  10   3   -0.08    0.17
  -5 -10   3   13.16    0.64
  -5  10   3   13.01    0.66
  -4 -10   3    0.40    0.15
  -4  10   3    0.94    0.21
  -3 -10   3   11.28    0.49
  -3  10   3   10.52    0.51
  -2 -10   3   80.58    2.13
  -2  10   3   83.80    2.16
  -1 -10   3    1.29    0.13
  -1 -10   3    1.12    0.13
  -1  10   3    1.08    0.16
   0 -10   3    1.54    0.17
   0  10   3    1.78    0.15
   1 -10   3    9.66    0.43
   1  10   3   10.12    0.36
   2 -10   3    8.69    0.44
   3 -10   3    2.04    0.28
   4 -10   3   26.42    1.00
   5 -10   3    1.63    0.31
  -6  11   3  126.25    3.48
  -5 -11   3   30.57    1.11
  -5  11   3   32.67    1.17
  -4 -11   3   90.45    2.45
  -4  11   3   88.09    2.45
  -3 -11   3   25.10    0.85
  -3  11   3   25.93    0.91
  -2 -11   3  130.91    3.29
  -2  11   3  130.77    3.28
  -1 -11   3    0.46    0.10
  -1  11   3    0.70    0.14
   0 -11   3   57.09    1.53
   0  11   3   58.44    1.51
   1 -11   3   28.44    0.90
   2 -11   3   14.29    0.60
   3 -11   3  231.80    5.68
   4 -11   3    5.04    0.42
   5 -11   3   81.08    2.40
  -5 -12   3    1.10    0.25
  -5  12   3    0.97    0.25
  -4 -12   3    0.10    0.12
  -4  12   3    0.46    0.19
  -3 -12   3    3.02    0.26
  -3  12   3    2.40    0.28
  -2 -12   3   10.18    0.44
  -2  12   3   10.60    0.49
  -1 -12   3   37.56    1.06
  -1  12   3   33.83    1.05
   0 -12   3   65.52    1.72
   0  12   3   64.20    1.68
   1 -12   3    3.54    0.28
   2 -12   3    5.40    0.37
   3 -12   3   10.09    0.55
   4 -12   3   15.25    0.74
   5 -12   3    1.30    0.30
  -5 -13   3  108.64    2.97
  -5  13   3  105.97    2.98
  -4 -13   3    9.89    0.52
  -4  13   3    9.64    0.55
  -3 -13   3   26.73    0.91
  -3  13   3   28.15    0.99
  -2  13   3   49.87    1.46
  -1  13   3   51.64    1.45
   0 -13   3  131.81    3.27
   1 -13   3    0.60    0.16
   2 -13   3   55.25    1.63
   3 -13   3  135.93    3.55
   4 -13   3   24.36    1.00
  -5 -14   3    6.65    0.48
  -5  14   3    6.39    0.53
  -4 -14   3   12.36    0.60
  -4  14   3   13.05    0.67
  -3  14   3   13.15    0.63
  -2  14   3   44.69    1.36
  -1  14   3    0.07    0.11
   0 -14   3   13.68    0.56
   1 -14   3   33.27    1.08
   2 -14   3    6.30    0.42
   3 -14   3   15.65    0.73
   4 -14   3    1.18    0.28
  -4  15   3   54.41    1.72
  -3  15   3   48.70    1.53
  -2  15   3   29.66    1.02
  -1  15   3   56.75    1.59
   1 -15   3   63.81    1.81
   2 -15   3    3.53    0.38
   3 -15   3   34.86    1.24
   4 -15   3   25.17    1.08
  -4  16   3    2.88    0.38
  -3  16   3   17.94    0.80
  -2  16   3   10.74    0.55
   1 -16   3    5.73    0.41
   2 -16   3    5.11    0.41
   3 -16   3   20.21    0.89
  -3  17   3   30.53    1.13
  -2  17   3   47.98    1.49
   1 -17   3   75.13    2.18
   2 -17   3   84.38    2.40
   3 -17   3    0.89    0.26
  -3  18   3    1.65    0.30
   2 -18   3    2.10    0.33
  -5   0   4    1.49    0.19
  -4   0   4  543.07   12.67
  -3   0   4  507.30   11.66
  -2   0   4  468.42   10.76
  -1   0   4  282.32    6.53
   0   0   4    1.49    0.11
   1   0   4  671.53   15.92
   2   0   4  253.90    5.92
   3   0   4    0.39    0.09
   4   0   4   53.65    1.48
  -7  -1   4    0.03    0.18
  -5  -1   4   25.00    0.77
  -5   1   4   23.74    0.79
  -4  -1   4  108.18    2.66
  -4   1   4  109.89    2.70
  -3  -1   4   15.30    0.50
  -3   1   4   15.52    0.52
  -2  -1   4    6.81    0.27
  -2   1   4    6.46    0.28
  -1  -1   4    0.20    0.06
  -1   1   4    0.11    0.06
   0  -1   4   32.48    0.85
   0   1   4   31.81    0.85
   1  -1   4  220.21    5.13
   1   1   4  220.14    5.12
   2  -1   4    8.80    0.34
   2   1   4    8.19    0.32
   3  -1   4    0.19    0.08
   3   1   4    0.17    0.07
   4  -1   4    6.38    0.35
   4   1   4    5.98    0.32
  -7  -2   4   40.67    1.42
  -6   2   4   33.72    1.08
  -5   2   4  156.31    3.84
  -4  -2   4   30.77    0.88
  -4   2   4   31.80    0.95
  -3  -2   4   27.71    0.78
  -3   2   4   28.87    0.84
  -2  -2   4  108.68    2.55
  -2   2   4  104.33    2.59
  -1  -2   4  106.90    2.52
  -1   2   4  103.58    2.53
   0  -2   4   50.35    1.29
   0   2   4   52.56    1.30
   1  -2   4  163.78    3.86
   1   2   4  163.69    3.83
   2  -2   4  220.08    5.14
   2   2   4  217.01    5.09
   3  -2   4   84.37    2.14
   3   2   4   83.35    2.08
   4  -2   4  166.13    4.09
   5  -2   4   10.64    0.53
  -7  -3   4    8.18    0.55
  -6  -3   4   42.91    1.40
  -6   3   4   42.14    1.31
  -5   3   4    0.56    0.15
  -4  -3   4   18.48    0.56
  -4   3   4   17.22    0.63
  -3  -3   4    2.12    0.15
  -3   3   4    2.18    0.19
  -2  -3   4   21.21    0.61
  -2   3   4   21.25    0.66
  -1  -3   4  527.15   12.21
  -1   3   4  501.91   11.95
   0  -3   4   59.14    1.48
   0   3   4   59.66    1.48
   1  -3   4    1.44    0.13
   1   3   4    0.83    0.09
   2  -3   4  149.21    3.56
   2   3   4  146.36    3.48
   3  -3   4   70.78    1.86
   4  -3   4    0.37    0.14
   5  -3   4    3.41    0.31
  -7  -4   4   10.84    0.64
  -6  -4   4   41.32    1.39
  -6   4   4   42.54    1.32
  -5   4   4  118.80    3.04
  -4  -4   4    7.18    0.32
  -4   4   4    6.97    0.37
  -3  -4   4   35.98    0.96
  -3   4   4   37.46    1.07
  -2  -4   4  284.20    6.57
  -2   4   4  284.64    6.65
  -1  -4   4  316.71    7.34
  -1   4   4  320.36    7.38
   0  -4   4  190.54    4.48
   0   4   4  191.91    4.47
   1  -4   4  242.90    5.65
   1   4   4  240.45    5.59
   2  -4   4  162.53    3.90
   3  -4   4   62.20    1.69
   3   4   4   63.32    1.58
   4  -4   4   41.22    1.26
   5  -4   4   10.68    0.56
  -6  -5   4    0.11    0.16
  -6   5   4    0.25    0.15
  -5  -5   4    0.01    0.12
  -5   5   4   -0.02    0.11
  -4   5   4    0.28    0.13
  -3  -5   4    0.10    0.05
  -3   5   4    0.01    0.07
  -2  -5   4    0.31    0.07
  -2   5   4    0.51    0.11
  -1  -5   4   86.31    2.10
  -1   5   4   86.93    2.14
   0  -5   4   80.83    2.02
   0   5   4   84.33    2.02
   1  -5   4    4.53    0.24
   1   5   4    4.52    0.20
   2   5   4    5.39    0.22
   3  -5   4   23.77    0.80
   4  -5   4    6.29    0.40
   5  -5   4    3.94    0.36
   6  -5   4    0.09    0.16
  -7   6   4   56.92    1.77
  -6  -6   4   26.93    1.03
  -6   6   4   25.79    0.98
  -5  -6   4   89.44    2.49
  -5   6   4   88.75    2.40
  -4  -6   4    5.90    0.37
  -4   6   4    5.89    0.36
  -3  -6   4   24.21    0.80
  -3  -6   4   23.60    0.66
  -3   6   4   24.24    0.80
  -2  -6   4  122.18    2.92
  -2   6   4  124.68    3.04
  -1  -6   4    4.14    0.20
  -1  -6   4    4.21    0.21
  -1   6   4    4.16    0.23
   0  -6   4  254.01    6.21
   0  -6   4  284.11    6.41
   0   6   4  262.99    6.20
   1  -6   4   19.76    0.62
   1   6   4   18.57    0.55
   2  -6   4  269.08    6.32
   2   6   4  266.13    6.17
   3  -6   4  105.46    2.71
   4  -6   4   34.95    1.16
   5  -6   4   96.14    2.66
   6  -6   4   13.13    0.71
  -6  -7   4    1.26    0.26
  -6   7   4    1.04    0.23
  -5  -7   4    0.21    0.15
  -5   7   4    0.25    0.14
  -4  -7   4    0.52    0.16
  -4   7   4    0.52    0.16
  -3  -7   4    0.64    0.14
  -3   7   4    0.34    0.12
  -2  -7   4    2.62    0.15
  -2  -7   4    2.50    0.19
  -2   7   4    2.67    0.22
  -1  -7   4    3.61    0.19
  -1  -7   4    3.33    0.19
  -1   7   4    3.38    0.22
   0  -7   4   97.11    2.40
   0  -7   4  103.53    2.38
   0   7   4   93.07    2.38
   1  -7   4   14.05    0.50
   2  -7   4   30.79    0.95
   3  -7   4    0.41    0.14
   4  -7   4    9.07    0.51
   5  -7   4    1.07    0.24
   6  -7   4    0.35    0.21
  -6  -8   4   29.09    1.12
  -6   8   4   29.61    1.10
  -5  -8   4    3.89    0.34
  -5   8   4    4.17    0.36
  -4  -8   4  135.92    3.54
  -4   8   4  136.72    3.48
  -3  -8   4  122.71    3.18
  -3   8   4  125.82    3.15
  -2  -8   4  100.62    2.39
  -2  -8   4   99.16    2.53
  -2   8   4   97.59    2.52
  -1  -8   4   89.04    2.20
  -1  -8   4   89.69    2.26
  -1   8   4   91.77    2.27
   0  -8   4  216.66    5.30
   0  -8   4  236.92    5.37
   0   8   4  223.68    5.29
   1  -8   4   68.14    1.77
   2  -8   4   36.37    1.10
   3  -8   4   93.51    2.48
   4  -8   4    2.06    0.29
   5  -8   4   47.20    1.55
   6  -8   4   18.39    0.89
  -6  -9   4    7.44    0.52
  -6   9   4    7.77    0.53
  -5  -9   4    1.92    0.30
  -5   9   4    2.08    0.29
  -4  -9   4   54.69    1.61
  -4   9   4   53.91    1.61
  -3  -9   4   19.81    0.71
  -3   9   4   19.57    0.74
  -2  -9   4   28.87    0.89
  -2  -9   4   31.33    0.82
  -2   9   4   29.12    0.94
  -1  -9   4  155.20    3.74
  -1  -9   4  148.52    3.64
  -1   9   4  156.42    3.72
   0  -9   4   20.83    0.65
   0   9   4   19.91    0.63
   1   9   4    3.57    0.18
   2  -9   4    4.51    0.31
   3  -9   4    1.50    0.23
   4  -9   4    0.21    0.16
   5  -9   4   50.97    1.67
  -6 -10   4   10.61    0.61
  -6  10   4   10.62    0.63
  -5 -10   4   11.03    0.58
  -5  10   4   10.55    0.59
  -4 -10   4   88.89    2.41
  -4  10   4   86.30    2.40
  -3 -10   4  173.07    4.40
  -3  10   4  178.65    4.36
  -2 -10   4    1.09    0.16
  -2  10   4    0.95    0.17
  -1 -10   4   26.56    0.77
  -1 -10   4   25.77    0.76
  -1  10   4   25.91    0.82
   0 -10   4  196.42    4.63
   0  10   4  192.18    4.60
   1 -10   4   20.45    0.71
   2 -10   4   84.56    2.25
   3 -10   4   35.50    1.18
   4 -10   4   93.49    2.61
   5 -10   4   31.45    1.21
  -5 -11   4    4.19    0.38
  -5  11   4    4.16    0.40
  -4 -11   4    1.51    0.23
  -4  11   4    1.58    0.25
  -3 -11   4   24.13    0.85
  -3  11   4   26.39    0.92
  -2 -11   4    8.80    0.39
  -2  11   4    9.57    0.46
  -1 -11   4   45.94    1.26
  -1 -11   4   49.80    1.28
  -1  11   4   45.37    1.32
   0 -11   4   79.70    2.05
   0  11   4   79.54    2.02
   1 -11   4    8.14    0.41
   2 -11   4   16.74    0.67
   3 -11   4    8.66    0.51
   4 -11   4    0.64    0.21
   5 -11   4   18.00    0.87
  -5 -12   4   40.51    1.36
  -5  12   4   40.37    1.40
  -4 -12   4  114.53    3.06
  -4  12   4  115.20    3.07
  -3 -12   4  101.85    2.66
  -3  12   4   99.12    2.67
  -2 -12   4  104.47    2.67
  -2  12   4  103.66    2.70
  -1 -12   4  417.58    9.38
  -1  12   4  389.81    9.43
   0 -12   4   15.06    0.58
   0  12   4   15.70    0.55
   1 -12   4    0.24    0.12
   2 -12   4    6.51    0.42
   3 -12   4   29.26    1.07
   4 -12   4    6.10    0.48
  -5 -13   4    1.61    0.30
  -5  13   4    1.74    0.33
  -4 -13   4    2.03    0.27
  -4  13   4    1.68    0.29
  -3 -13   4    6.97    0.39
  -3  13   4    6.80    0.43
  -2 -13   4    2.45    0.22
  -2  13   4    2.71    0.27
  -1  13   4    0.33    0.13
   0 -13   4    8.90    0.44
   1 -13   4    0.52    0.16
   2 -13   4    2.67    0.32
   3 -13   4    1.73    0.28
   4 -13   4    4.20    0.47
  -5 -14   4    8.28    0.55
  -4 -14   4   25.89    0.96
  -4  14   4   25.70    1.01
  -3 -14   4    5.30    0.35
  -3  14   4    4.89    0.39
  -2  14   4   16.33    0.68
  -1  14   4   41.04    1.23
   0 -14   4   14.81    0.61
   1 -14   4   95.11    2.53
   2 -14   4   54.13    1.64
   3 -14   4   64.73    1.95
   4 -14   4   29.32    1.16
  -4 -15   4   38.40    1.26
  -4  15   4   37.47    1.33
  -3  15   4   11.37    0.60
  -2  15   4   -0.09    0.12
  -1  15   4    0.24    0.14
   1 -15   4    1.02    0.21
   2 -15   4    6.54    0.46
   3 -15   4    0.18    0.16
  -4  16   4    7.03    0.52
  -3  16   4   20.24    0.85
  -2  16   4   42.20    1.35
   1 -16   4  127.95    3.33
   2 -16   4   58.64    1.80
   3 -16   4   21.55    0.94
  -3  17   4   20.01    0.86
  -2  17   4    0.07    0.15
   1 -17   4    1.85    0.30
   2 -17   4    0.54    0.21
  -3  18   4   41.84    1.43
   2 -18   4   38.02    1.35
  -5   0   5   -0.02    0.08
  -4   0   5    0.23    0.10
  -3   0   5    0.11    0.08
  -2   0   5    0.10    0.07
  -1   0   5   -0.08    0.04
   0   0   5    0.19    0.07
   1   0   5   -0.06    0.06
   2   0   5    0.12    0.07
   3   0   5    0.08    0.08
   4   0   5   -0.03    0.08
  -5  -1   5   59.72    1.59
  -5   1   5   59.11    1.63
  -4  -1   5    7.30    0.34
  -4   1   5    7.69    0.36
  -3  -1   5  418.43    9.79
  -3   1   5  429.16    9.82
  -2  -1   5  418.33    9.65
  -2   1   5  418.29    9.66
  -1  -1   5    2.00    0.15
  -1   1   5    2.06    0.15
   0  -1   5  375.57    8.74
   0   1   5  370.07    8.79
   1  -1   5  234.94    5.52
   1   1   5  237.10    5.51
   2  -1   5  157.28    3.73
   2   1   5  153.94    3.71
   3  -1   5    0.34    0.10
   3   1   5    0.45    0.11
   4  -1   5   35.08    1.09
   4   1   5   35.10    1.06
  -7  -2   5    6.24    0.49
  -6   2   5   57.05    1.64
  -5   2   5    8.02    0.41
  -4  -2   5    2.55    0.19
  -4   2   5    2.58    0.22
  -3  -2   5    0.32    0.09
  -3   2   5    0.30    0.09
  -2  -2   5   19.29    0.59
  -2   2   5   18.91    0.61
  -1  -2   5    5.60    0.26
  -1   2   5    5.95    0.27
   0  -2   5  166.59    3.88
   0   2   5  160.98    3.87
   1  -2   5  148.12    3.52
   1   2   5  146.62    3.49
   2  -2   5   49.96    1.35
   2   2   5   50.88    1.31
   3  -2   5   15.69    0.58
   3   2   5   16.11    0.54
   4  -2   5   11.67    0.53
   5  -2   5    0.51    0.16
  -7  -3   5    0.82    0.27
  -6   3   5   57.85    1.68
  -5   3   5  109.24    2.81
  -4  -3   5  107.62    2.63
  -4   3   5  107.76    2.73
  -3  -3   5   67.89    1.70
  -3   3   5   66.95    1.77
  -2  -3   5   98.25    2.42
  -2   3   5  101.15    2.47
  -1  -3   5  209.82    5.00
  -1   3   5  217.97    5.03
   0  -3   5   83.37    2.07
   0   3   5   84.38    2.06
   1  -3   5   36.19    1.00
   1   3   5   36.08    0.97
   2  -3   5    2.79    0.20
   2   3   5    2.46    0.17
   3  -3   5  175.79    4.34
   3   3   5  183.36    4.27
   4  -3   5   53.42    1.55
   5  -3   5   13.98    0.65
  -6  -4   5    0.09    0.17
  -6   4   5    0.16    0.15
  -5   4   5    0.02    0.12
  -4  -4   5    1.68    0.15
  -4   4   5    1.57    0.21
  -3  -4   5   65.93    1.69
  -3   4   5   68.68    1.79
  -2  -4   5   67.16    1.70
  -2   4   5   68.90    1.77
  -1  -4   5  115.96    2.82
  -1   4   5  118.63    2.85
   0  -4   5    0.05    0.06
   0   4   5    0.02    0.06
   1  -4   5   75.59    1.91
   1   4   5   75.17    1.86
   2  -4   5    4.44    0.26
   2   4   5    4.22    0.21
   3  -4   5    0.88    0.16
   3   4   5    0.34    0.08
   4  -4   5    0.76    0.18
   5  -4   5   13.18    0.64
  -6  -5   5   40.75    1.40
  -6   5   5   41.20    1.33
  -5   5   5   36.84    1.19
  -4   5   5  179.67    4.41
  -3  -5   5    4.36    0.22
  -3   5   5    4.50    0.29
  -2  -5   5    6.37    0.26
  -2   5   5    5.43    0.30
  -1  -5   5   77.06    1.91
  -1   5   5   76.86    1.95
   0  -5   5  151.95    3.66
   0   5   5  155.06    3.65
   1  -5   5  106.47    2.60
   1   5   5  103.85    2.53
   2  -5   5   14.71    0.54
   2   5   5   13.69    0.45
   3  -5   5  163.06    4.02
   4  -5   5   85.66    2.33
   5  -5   5   15.49    0.72
  -7   6   5    0.35    0.20
  -6  -6   5    4.08    0.40
  -6   6   5    4.60    0.39
  -5  -6   5   29.88    1.07
  -5   6   5   29.96    1.05
  -4   6   5    1.21    0.21
  -3  -6   5   39.83    1.05
  -3   6   5   39.24    1.18
  -2  -6   5   53.63    1.36
  -2   6   5   52.69    1.45
  -1  -6   5    2.01    0.16
  -1   6   5    2.52    0.19
   0  -6   5   36.36    0.86
   0  -6   5   30.00    0.91
   0   6   5   31.50    0.91
   1  -6   5   22.94    0.73
   1   6   5   24.05    0.68
   3  -6   5    1.43    0.22
   4  -6   5    1.17    0.22
   5  -6   5    0.02    0.14
   6  -6   5    1.43    0.31
  -6  -7   5   42.94    1.45
  -6   7   5   40.75    1.39
  -5  -7   5   37.24    1.26
  -5   7   5   36.63    1.23
  -4  -7   5   81.96    2.27
  -4   7   5   81.98    2.23
  -3  -7   5    9.11    0.44
  -3  -7   5    9.49    0.35
  -3   7   5    8.85    0.45
  -2  -7   5   28.48    0.79
  -2  -7   5   27.55    0.85
  -2   7   5   27.16    0.88
  -1  -7   5  154.62    3.74
  -1   7   5  160.02    3.79
   0  -7   5   20.79    0.55
   0  -7   5   18.25    0.61
   0   7   5   18.08    0.60
   1  -7   5   98.33    2.53
   1   7   5  104.65    2.47
   2  -7   5  144.39    3.56
   3  -7   5   76.22    2.08
   4  -7   5   36.87    1.23
   5  -7   5    7.95    0.53
  -6  -8   5    0.69    0.23
  -6   8   5    0.69    0.23
  -5  -8   5    3.07    0.35
  -5   8   5    2.96    0.36
  -4  -8   5    0.57    0.17
  -4   8   5    0.63    0.19
  -3  -8   5    0.28    0.12
  -3   8   5    0.13    0.11
  -2  -8   5   39.06    1.04
  -2  -8   5   38.36    1.12
  -2   8   5   38.52    1.15
  -1  -8   5   70.13    1.76
  -1   8   5   68.08    1.80
   0  -8   5  102.46    2.57
   0   8   5  105.34    2.56
   1  -8   5    0.65    0.13
   1   8   5    1.12    0.13
   2  -8   5    3.06    0.26
   3  -8   5   10.86    0.54
   4  -8   5    7.67    0.49
   5  -8   5    0.86    0.25
  -6  -9   5   19.24    0.87
  -6   9   5   20.26    0.89
  -5  -9   5    5.89    0.42
  -5   9   5    5.56    0.44
  -4  -9   5   86.89    2.41
  -4   9   5   88.22    2.41
  -3  -9   5  164.68    4.20
  -3   9   5  168.68    4.16
  -2  -9   5  237.92    5.81
  -2  -9   5  238.80    5.58
  -2   9   5  238.86    5.72
  -1  -9   5   47.90    1.30
  -1   9   5   50.26    1.37
   0  -9   5   18.80    0.64
   0   9   5   19.63    0.63
   1  -9   5   69.95    1.72
   1   9   5   56.81    1.58
   2  -9   5   88.96    2.35
   3  -9   5    3.42    0.36
   4  -9   5    6.03    0.44
   5  -9   5  122.13    3.35
  -6 -10   5    0.26    0.23
  -6  10   5    0.18    0.20
  -5 -10   5    6.66    0.47
  -5  10   5    6.62    0.49
  -4 -10   5    3.78    0.33
  -4  10   5    4.14    0.37
  -3 -10   5   40.07    1.24
  -3  10   5   42.30    1.30
  -2 -10   5  108.94    2.73
  -2  10   5  104.50    2.74
  -1 -10   5    1.10    0.15
  -1  10   5    1.32    0.19
   0 -10   5    6.18    0.32
   0  10   5    5.80    0.30
   1 -10   5    0.14    0.10
   2 -10   5    3.00    0.28
   3 -10   5   11.27    0.57
   4 -10   5   57.29    1.78
   5 -10   5    1.02    0.27
  -5 -11   5    9.52    0.56
  -5  11   5    9.10    0.58
  -4 -11   5   35.92    1.21
  -4  11   5   37.44    1.27
  -3 -11   5   47.49    1.40
  -3  11   5   47.54    1.46
  -2 -11   5   48.71    1.37
  -2  11   5   49.27    1.44
  -1 -11   5  225.71    5.33
  -1  11   5  224.62    5.39
   0 -11   5   32.85    1.00
   0  11   5   33.56    0.98
   1 -11   5   65.64    1.80
   2 -11   5   62.21    1.78
   3 -11   5   27.65    1.03
   4 -11   5    2.04    0.32
  -5 -12   5   45.98    1.50
  -5  12   5   44.94    1.54
  -4 -12   5    6.39    0.42
  -4  12   5    6.56    0.47
  -3 -12   5    0.50    0.14
  -3  12   5    0.56    0.18
  -2 -12   5    6.57    0.34
  -2  12   5    6.40    0.40
  -1 -12   5   14.02    0.54
  -1  12   5   14.41    0.58
   0 -12   5   49.89    1.42
   0  12   5   50.00    1.37
   1 -12   5   12.25    0.55
   2 -12   5    4.25    0.36
   3 -12   5    2.36    0.32
   4 -12   5    0.51    0.21
  -5 -13   5   93.57    2.63
  -5  13   5   91.30    2.69
  -4 -13   5   33.30    1.12
  -4  13   5   31.64    1.18
  -3 -13   5   12.92    0.56
  -3  13   5   12.53    0.62
  -2  13   5   22.79    0.84
  -1  13   5  120.28    3.05
   0 -13   5  205.64    4.99
   1 -13   5    3.96    0.32
   2 -13   5   90.41    2.48
   3 -13   5   35.31    1.25
   4 -13   5   18.03    0.87
  -4 -14   5   36.25    1.21
  -4  14   5   35.62    1.29
  -3 -14   5    1.50    0.23
  -3  14   5    1.21    0.25
  -2  14   5    5.37    0.38
  -1  14   5    0.41    0.15
   0 -14   5   10.52    0.51
   1 -14   5    1.47    0.25
   2 -14   5   10.15    0.57
   3 -14   5    0.69    0.22
  -4 -15   5   44.04    1.41
  -4  15   5   45.05    1.52
  -3  15   5   79.88    2.28
  -2  15   5    0.29    0.16
   0 -15   5   40.56    1.27
   1 -15   5   14.04    0.66
   2 -15   5   28.22    1.06
   3 -15   5   24.64    1.03
  -4 -16   5    0.06    0.16
  -3  16   5   10.64    0.61
  -2  16   5    0.03    0.15
   1 -16   5    4.48    0.39
   2 -16   5    0.02    0.17
  -3  17   5   15.20    0.75
   1 -17   5   40.25    1.36
   2 -17   5   27.94    1.10
  -5   0   6    1.09    0.18
  -4   0   6  111.93    2.79
  -3   0   6  355.76    8.29
  -2   0   6  157.36    3.78
  -1   0   6  105.54    2.59
   0   0   6   95.25    2.35
   1   0   6  231.53    5.45
   2   0   6    2.12    0.18
   3   0   6   80.36    2.08
   4   0   6    5.91    0.35
  -5  -1   6    0.64    0.14
  -5   1   6    0.40    0.14
  -4  -1   6   54.09    1.46
  -4   1   6   54.18    1.49
  -3  -1   6   46.65    1.29
  -3   1   6   48.63    1.32
  -2  -1   6   65.09    1.68
  -2   1   6   65.67    1.70
  -1  -1   6   61.74    1.60
  -1   1   6   62.16    1.60
   0  -1   6   20.81    0.66
   0   1   6   21.72    0.66
   1  -1   6   27.82    0.81
   1   1   6   26.68    0.80
   2  -1   6   14.19    0.52
   2   1   6   14.01    0.50
   3  -1   6   33.75    1.03
   3   1   6   33.75    1.00
   4  -1   6   11.23    0.52
  -6   2   6   26.96    0.94
  -5   2   6   11.19    0.51
  -4  -2   6   33.07    0.95
  -4   2   6   31.78    1.00
  -3  -2   6    1.59    0.18
  -3   2   6    1.24    0.17
  -2  -2   6   84.85    2.12
  -2   2   6   84.79    2.15
  -1  -2   6   58.41    1.53
  -1   2   6   59.39    1.54
   0  -2   6  380.76    8.86
   0   2   6  383.82    8.86
   1   2   6   91.53    2.27
   2  -2   6   84.66    2.16
   2   2   6   84.09    2.12
   3  -2   6  206.80    4.96
   3   2   6  205.22    4.91
   4  -2   6   10.56    0.51
  -6   3   6   -0.07    0.12
  -5   3   6   -0.04    0.10
  -4  -3   6   14.36    0.51
  -4   3   6   13.37    0.56
  -3  -3   6   14.28    0.51
  -3   3   6   15.45    0.57
  -2  -3   6    0.14    0.08
  -2   3   6    0.07    0.08
  -1  -3   6    0.73    0.12
  -1   3   6    0.92    0.14
   0  -3   6    2.15    0.17
   0   3   6    1.97    0.17
   1  -3   6   66.76    1.74
   1   3   6   67.98    1.71
   2  -3   6   15.67    0.56
   2   3   6   14.81    0.52
   3  -3   6    2.92    0.25
   3   3   6    2.80    0.21
   4  -3   6    1.15    0.21
   5  -3   6    5.36    0.41
  -6   4   6   45.94    1.44
  -5   4   6  121.97    3.15
  -4  -4   6   49.97    1.33
  -4   4   6   48.58    1.43
  -3  -4   6  205.32    4.84
  -3   4   6  204.19    4.93
  -2  -4   6   61.26    1.58
  -2   4   6   61.40    1.64
  -1  -4   6  102.83    2.51
  -1   4   6  101.09    2.53
   0  -4   6   99.67    2.49
   0   4   6  101.99    2.49
   1  -4   6   15.06    0.54
   1   4   6   15.14    0.51
   2  -4   6   37.60    1.09
   2   4   6   36.67    1.02
   3  -4   6    1.43    0.21
   4  -4   6   64.29    1.84
   5  -4   6   16.53    0.76
  -7   5   6    9.31    0.59
  -6  -5   6   12.43    0.66
  -6   5   6   10.86    0.59
  -5   5   6    2.65    0.31
  -4   5   6    3.76    0.30
  -3  -5   6    0.80    0.13
  -3   5   6    0.56    0.14
  -2  -5   6    0.45    0.10
  -2   5   6    0.59    0.13
  -1  -5   6    0.84    0.13
  -1   5   6    1.27    0.16
   0  -5   6   78.05    1.99
   0   5   6   78.16    1.97
   1  -5   6   11.51    0.46
   1   5   6   11.81    0.43
   2  -5   6   37.60    1.12
   2   5   6   37.82    1.04
   3  -5   6    0.12    0.11
   4  -5   6   14.19    0.65
   5  -5   6    5.28    0.45
  -6  -6   6   75.29    2.28
  -6   6   6   77.50    2.21
  -5   6   6  102.50    2.76
  -4   6   6   56.68    1.65
  -3  -6   6   97.95    2.43
  -3   6   6   99.47    2.57
  -2  -6   6   37.04    1.04
  -2   6   6   38.38    1.12
  -1  -6   6   29.83    0.87
  -1   6   6   30.09    0.90
   0  -6   6    6.72    0.32
   0   6   6    6.87    0.32
   1  -6   6   26.63    0.84
   1   6   6   27.42    0.79
   2  -6   6   91.88    2.40
   2   6   6   93.68    2.29
   3  -6   6   33.44    1.08
   4  -6   6   76.69    2.17
   5  -6   6   81.60    2.37
  -6  -7   6    6.51    0.49
  -6   7   6    5.62    0.46
  -5  -7   6    3.46    0.35
  -5   7   6    2.87    0.35
  -4  -7   6   27.02    0.97
  -4   7   6   27.98    0.99
  -3  -7   6   12.41    0.45
  -3   7   6   12.73    0.56
  -2  -7   6   25.77    0.77
  -2   7   6   26.14    0.85
  -1  -7   6    0.53    0.11
  -1   7   6    0.74    0.14
   0  -7   6   22.19    0.72
   0   7   6   22.68    0.71
   1  -7   6    1.55    0.20
   1   7   6    1.71    0.16
   2  -7   6    0.69    0.16
   3  -7   6    2.01    0.26
   4  -7   6    8.34    0.51
   5  -7   6   16.00    0.78
  -6  -8   6   25.51    1.07
  -6   8   6   28.51    1.09
  -5  -8   6   51.02    1.62
  -5   8   6   50.25    1.59
  -4  -8   6   43.76    1.40
  -4   8   6   45.90    1.42
  -3  -8   6  128.62    3.35
  -3   8   6  131.63    3.33
  -2  -8   6   59.85    1.61
  -2  -8   6   59.14    1.53
  -2   8   6   56.83    1.62
  -1  -8   6  226.89    5.43
  -1   8   6  232.47    5.48
   0  -8   6    3.32    0.23
   0   8   6    3.69    0.24
   1  -8   6   59.20    1.65
   1   8   6   61.85    1.57
   2  -8   6   53.24    1.52
   3  -8   6    6.28    0.41
   4  -8   6   16.07    0.74
   5  -8   6    7.51    0.54
  -6  -9   6    4.35    0.53
  -6   9   6    3.66    0.43
  -5  -9   6    0.46    0.20
  -5   9   6    0.57    0.22
  -4  -9   6    3.69    0.33
  -4   9   6    3.91    0.36
  -3  -9   6    0.19    0.12
  -3   9   6    0.10    0.13
  -2  -9   6   43.70    1.18
  -2  -9   6   42.84    1.23
  -2   9   6   40.96    1.27
  -1  -9   6   49.40    1.35
  -1   9   6   49.17    1.39
   0  -9   6    0.29    0.12
   0   9   6    0.00    0.08
   1  -9   6    0.76    0.15
   1   9   6    1.16    0.15
   2  -9   6    5.82    0.38
   3  -9   6    1.26    0.23
   4  -9   6    5.31    0.44
  -5 -10   6    1.60    0.29
  -5  10   6    1.20    0.28
  -4 -10   6   14.69    0.66
  -4  10   6   15.85    0.72
  -3 -10   6    1.06    0.19
  -3  10   6    1.17    0.21
  -2 -10   6   69.38    1.89
  -2 -10   6   71.64    1.83
  -2  10   6   71.35    1.95
  -1 -10   6   36.27    1.05
  -1  10   6   35.99    1.09
   0 -10   6  137.96    3.44
   0  10   6  140.39    3.41
   1 -10   6  131.20    3.29
   2 -10   6  126.41    3.25
   3 -10   6   13.26    0.65
   4 -10   6   24.99    1.03
  -5 -11   6    0.04    0.17
  -5  11   6    0.20    0.17
  -4 -11   6    0.70    0.19
  -4  11   6    0.77    0.21
  -3 -11   6    3.69    0.29
  -3  11   6    4.18    0.36
  -2  11   6    0.26    0.14
  -1 -11   6    3.86    0.27
  -1  11   6    4.02    0.29
   0 -11   6   65.00    1.77
   0  11   6   65.82    1.74
   1 -11   6    2.27    0.27
   2 -11   6    0.04    0.14
   3 -11   6    9.90    0.56
   4 -11   6    1.19    0.27
  -5 -12   6   96.89    2.70
  -5  12   6   92.52    2.71
  -4 -12   6  117.84    3.16
  -4  12   6  118.72    3.20
  -3 -12   6    5.60    0.35
  -3  12   6    5.54    0.41
  -2  12   6   97.10    2.58
  -1 -12   6  129.39    3.17
  -1  12   6  125.64    3.21
   0 -12   6   28.09    0.92
   1 -12   6   11.83    0.55
   2 -12   6    8.16    0.49
   3 -12   6   24.88    0.99
   4 -12   6   26.62    1.21
  -5 -13   6   11.29    0.63
  -4 -13   6    1.66    0.26
  -4  13   6    2.22    0.33
  -3  13   6   14.38    0.69
  -2  13   6   28.46    1.00
  -1  13   6    0.11    0.12
   0 -13   6   42.44    1.29
   1 -13   6    3.41    0.32
   2 -13   6   35.80    1.23
   3 -13   6   10.77    0.64
  -4 -14   6   33.68    1.17
  -4  14   6   34.82    1.27
  -3  14   6    2.79    0.36
  -2  14   6   48.39    1.49
  -1  14   6   16.75    0.67
   0 -14   6   14.85    0.64
   1 -14   6  121.79    3.19
   2 -14   6   19.52    0.84
   3 -14   6   41.78    1.45
  -3  15   6    7.25    0.51
  -2  15   6    5.81    0.42
   0 -15   6    0.44    0.17
   1 -15   6    0.10    0.16
   2 -15   6    5.09    0.44
  -3  16   6   68.67    2.06
  -2  16   6   52.23    1.61
   1 -16   6   22.97    0.93
   2 -16   6   18.50    0.85
   1 -17   6    0.85    0.24
  -5   0   7   -0.01    0.10
  -4   0   7    0.06    0.09
  -3   0   7    0.15    0.10
  -2   0   7    0.04    0.08
  -1   0   7    0.12    0.08
   0   0   7    0.00    0.08
   1   0   7    0.07    0.08
   2   0   7    0.42    0.12
   3   0   7    0.22    0.11
   4   0   7   -0.03    0.10
  -5  -1   7    0.43    0.14
  -5   1   7    0.32    0.13
  -4  -1   7    2.52    0.22
  -4   1   7    2.37    0.23
  -3  -1   7   93.76    2.37
  -3   1   7   92.98    2.39
  -2  -1   7   46.12    1.27
  -2   1   7   45.21    1.28
  -1  -1   7   78.76    2.02
  -1   1   7   78.80    2.02
   0  -1   7   69.01    1.81
   0   1   7   70.90    1.81
   1  -1   7   95.59    2.38
   1   1   7   92.59    2.36
   2  -1   7  201.41    4.83
   2   1   7  200.65    4.80
   3  -1   7   13.38    0.55
   3   1   7   13.46    0.54
   4  -1   7    7.00    0.41
  -6   2   7    8.70    0.50
  -5  -2   7    2.06    0.23
  -5   2   7    1.16    0.21
  -4  -2   7    0.51    0.13
  -4   2   7    0.37    0.14
  -3  -2   7  156.90    3.83
  -3   2   7  159.42    3.88
  -2  -2   7   43.25    1.22
  -2   2   7   44.59    1.25
  -1  -2   7  125.30    3.05
  -1   2   7  123.28    3.06
   0  -2   7   40.23    1.14
   0   2   7   40.05    1.13
   1  -2   7    3.57    0.25
   1   2   7    3.95    0.24
   2  -2   7   11.37    0.48
   2   2   7   11.30    0.45
   3  -2   7   21.17    0.76
   3   2   7   21.31    0.72
   4  -2   7   27.26    0.96
  -6   3   7   30.79    1.07
  -5   3   7   81.56    2.22
  -4  -3   7  141.06    3.47
  -4   3   7  142.95    3.56
  -3  -3   7   93.02    2.32
  -3   3   7   90.87    2.38
  -2  -3   7    0.31    0.10
  -2   3   7    0.22    0.10
  -1  -3   7  189.12    4.66
  -1   3   7  201.50    4.69
   0  -3   7   57.78    1.53
   0   3   7   56.42    1.52
   1  -3   7    8.91    0.40
   1   3   7    9.19    0.39
   2  -3   7   14.62    0.57
   2   3   7   14.66    0.53
   3  -3   7   99.54    2.59
   3   3   7   99.31    2.51
   4  -3   7   46.84    1.44
  -6   4   7   25.45    0.96
  -5   4   7    3.27    0.31
  -4  -4   7   18.79    0.64
  -4   4   7   18.41    0.73
  -3  -4   7    9.83    0.41
  -3   4   7    9.24    0.45
  -2  -4   7    8.81    0.39
  -2   4   7    9.43    0.43
  -1  -4   7   65.24    1.69
  -1   4   7   62.63    1.70
   0  -4   7    2.76    0.22
   0   4   7    2.89    0.22
   1  -4   7   -0.01    0.08
   1   4   7    0.50    0.11
   2  -4   7    0.99    0.18
   2   4   7    0.98    0.15
   3  -4   7    7.91    0.43
   4  -4   7    0.03    0.13
   5  -4   7    0.18    0.16
  -6   5   7    2.51    0.33
  -5   5   7   34.03    1.15
  -4  -5   7  177.30    4.31
  -4   5   7  175.14    4.38
  -3  -5   7   70.87    1.84
  -3   5   7   71.43    1.94
  -2  -5   7   93.42    2.31
  -2   5   7   90.21    2.37
  -1  -5   7   63.23    1.68
  -1   5   7   64.68    1.71
   0  -5   7  164.08    3.99
   0   5   7  165.46    3.98
   1  -5   7   34.36    1.04
   1   5   7   34.21    0.99
   2  -5   7    0.20    0.10
   2   5   7    0.17    0.08
   3  -5   7   39.40    1.22
   4  -5   7   15.00    0.68
   5  -5   7   24.09    0.98
  -6  -6   7    0.47    0.20
  -6   6   7    0.59    0.21
  -5   6   7    1.86    0.29
  -4   6   7    2.14    0.28
  -3  -6   7    5.76    0.31
  -3   6   7    6.39    0.39
  -2  -6   7    4.82    0.27
  -2   6   7    4.02    0.29
  -1  -6   7    0.03    0.08
  -1   6   7    0.08    0.10
   0  -6   7   20.23    0.70
   0   6   7   21.17    0.69
   1  -6   7    9.52    0.45
   1   6   7   10.07    0.41
   2  -6   7    4.66    0.31
   2   6   7    4.08    0.25
   3  -6   7   19.62    0.77
   4  -6   7    0.35    0.17
   5  -6   7    2.08    0.33
  -6  -7   7    1.98    0.33
  -6   7   7    0.82    0.24
  -5  -7   7   80.82    2.35
  -5   7   7   81.51    2.31
  -4   7   7   34.42    1.17
  -3  -7   7   18.32    0.62
  -3   7   7   18.34    0.73
  -2  -7   7  205.04    4.93
  -2   7   7  209.70    5.04
  -1  -7   7   39.99    1.14
  -1   7   7   38.96    1.16
   0  -7   7  108.87    2.80
   0   7   7  114.16    2.78
   1  -7   7   20.88    0.74
   1   7   7   21.17    0.68
   2  -7   7   40.00    1.23
   3  -7   7   27.77    0.98
   4  -7   7   13.73    0.68
   5  -7   7    6.23    0.56
  -6   8   7    0.04    0.20
  -5  -8   7    0.45    0.20
  -5   8   7    0.77    0.23
  -4  -8   7   10.26    0.54
  -4   8   7   10.20    0.56
  -3  -8   7    0.20    0.12
  -3   8   7    0.24    0.13
  -2  -8   7   37.75    1.09
  -2  -8   7   38.89    1.13
  -2   8   7   37.69    1.18
  -1  -8   7   67.49    1.78
  -1   8   7   67.43    1.82
   0  -8   7    5.52    0.33
   0   8   7    5.19    0.30
   1  -8   7    0.32    0.14
   1   8   7    0.51    0.12
   2  -8   7    1.15    0.20
   3  -8   7    0.34    0.16
   4  -8   7   11.41    0.63
  -5  -9   7   38.45    1.37
  -5   9   7   41.58    1.40
  -4  -9   7   11.95    0.59
  -4   9   7   11.89    0.62
  -3  -9   7   37.13    1.17
  -3   9   7   36.88    1.21
  -2  -9   7  219.41    5.24
  -2   9   7  220.89    5.36
  -1  -9   7    1.99    0.23
  -1   9   7    1.81    0.23
   0  -9   7    0.60    0.15
   0   9   7    0.56    0.13
   1  -9   7  120.66    3.07
   2  -9   7   50.66    1.51
   3  -9   7   11.37    0.60
   4  -9   7   16.97    0.80
  -5 -10   7    5.26    0.44
  -5  10   7    5.26    0.46
  -4 -10   7    0.79    0.21
  -4  10   7    1.02    0.25
  -3 -10   7    0.39    0.15
  -3  10   7    0.28    0.16
  -2 -10   7    6.55    0.34
  -2  10   7    5.61    0.38
  -1 -10   7   10.48    0.46
  -1  10   7   10.13    0.48
   0 -10   7    5.37    0.33
   0  10   7    4.66    0.30
   1 -10   7   16.25    0.66
   2 -10   7    0.82    0.21
   3 -10   7    1.56    0.28
   4 -10   7    7.10    0.53
  -5 -11   7   36.47    1.29
  -5  11   7   36.15    1.34
  -4 -11   7    0.55    0.19
  -4  11   7    0.56    0.22
  -3 -11   7   31.50    1.04
  -3  11   7   31.63    1.12
  -2  11   7    8.33    0.47
  -1 -11   7   83.12    2.22
  -1  11   7   87.83    2.27
   0 -11   7    7.58    0.41
   0  11   7    7.30    0.38
   1 -11   7  150.03    3.77
   2 -11   7   48.95    1.51
   3 -11   7    9.40    0.57
  -5 -12   7   29.87    1.13
  -4 -12   7   28.01    1.02
  -4  12   7   28.93    1.11
  -3  12   7    0.11    0.15
  -2  12   7    5.51    0.40
  -1 -12   7    4.50    0.32
  -1  12   7    3.82    0.31
   0 -12   7    2.32    0.26
   1 -12   7   26.71    0.96
   2 -12   7   12.24    0.63
   3 -12   7    0.68    0.23
  -4  13   7   75.80    2.26
  -3  13   7    3.92    0.38
  -2  13   7   13.60    0.64
  -1 -13   7   83.45    2.31
  -1  13   7   84.19    2.26
   0 -13   7   75.74    2.08
   1 -13   7   22.87    0.88
   2 -13   7    8.43    0.53
   3 -13   7   23.85    1.11
  -3  14   7    1.42    0.28
  -2  14   7    5.45    0.41
   0 -14   7    7.36    0.45
   1 -14   7   34.62    1.19
   2 -14   7    7.97    0.53
  -3  15   7   77.29    2.26
  -2  15   7   10.60    0.58
   0 -15   7   23.66    0.91
   1 -15   7    5.13    0.44
   2 -15   7   29.26    1.15
  -2  16   7    9.47    0.61
   1 -16   7    5.19    0.44
  -5   0   8  174.05    4.30
  -4   0   8   38.27    1.16
  -3   0   8  101.26    2.59
  -2   0   8    9.75    0.44
  -1   0   8   24.06    0.79
   0   0   8    0.49    0.13
   1   0   8    0.24    0.11
   2   0   8  141.12    3.50
   3   0   8   27.98    0.93
  -6   1   8   12.36    0.65
  -5  -1   8    6.12    0.38
  -5   1   8    6.19    0.39
  -4  -1   8    7.66    0.40
  -4   1   8    8.09    0.43
  -3  -1   8    0.84    0.16
  -3   1   8    0.38    0.13
  -2  -1   8   28.23    0.89
  -2   1   8   27.93    0.90
  -1  -1   8   15.26    0.57
  -1   1   8   14.77    0.57
   0   1   8   14.45    0.55
   1  -1   8   20.16    0.71
   1   1   8   20.84    0.70
   2  -1   8    4.49    0.31
   2   1   8    4.37    0.29
   3  -1   8    8.97    0.45
   3   1   8    8.91    0.44
   4  -1   8    0.25    0.15
  -6   2   8    6.92    0.46
  -5  -2   8   12.75    0.54
  -5   2   8   12.13    0.58
  -4  -2   8   72.65    1.92
  -4   2   8   71.11    1.97
  -3  -2   8    0.21    0.11
  -3   2   8    0.31    0.13
  -2  -2   8   41.98    1.20
  -2   2   8   40.70    1.21
  -1  -2   8  111.96    2.82
  -1   2   8  112.71    2.83
   0  -2   8  120.46    2.97
   0   2   8  117.18    2.96
   1  -2   8   32.07    0.99
   1   2   8   30.95    0.96
   2  -2   8   65.68    1.78
   2   2   8   63.87    1.74
   3  -2   8   78.10    2.11
   3   2   8   77.45    2.06
   4  -2   8    4.00    0.34
  -6   3   8   -0.07    0.13
  -5   3   8    2.09    0.28
  -4  -3   8   22.50    0.76
  -4   3   8   21.20    0.80
  -3  -3   8    0.11    0.10
  -3   3   8    0.04    0.11
  -2  -3   8   74.40    1.96
  -2   3   8   74.76    1.99
  -1  -3   8    2.65    0.23
  -1   3   8    2.81    0.23
   0  -3   8    0.31    0.11
   0   3   8    0.38    0.12
   1  -3   8    2.93    0.25
   1   3   8    2.88    0.23
   2  -3   8    2.24    0.26
   2   3   8    1.87    0.22
   3  -3   8    1.93    0.27
   4  -3   8   50.40    1.55
  -6   4   8   10.64    0.59
  -5   4   8   26.23    0.97
  -4  -4   8   73.63    1.95
  -4   4   8   74.21    2.05
  -3  -4   8  117.41    2.95
  -3   4   8  119.43    3.03
  -2  -4   8  106.79    2.68
  -2   4   8  105.97    2.73
  -1  -4   8   55.67    1.52
  -1   4   8   53.87    1.52
   0  -4   8   84.67    2.21
   0   4   8   85.40    2.20
   1  -4   8   27.56    0.92
   1   4   8   29.16    0.89
   2  -4   8   17.47    0.69
   2   4   8   19.25    0.66
   3  -4   8    3.52    0.30
   4  -4   8   20.36    0.83
   5  -4   8   35.66    1.28
  -6   5   8    2.38    0.33
  -5   5   8    2.41    0.32
  -4  -5   8    2.21    0.23
  -4   5   8    1.99    0.27
  -3  -5   8    6.36    0.35
  -3   5   8    6.30    0.40
  -2  -5   8   11.53    0.48
  -2   5   8   11.32    0.52
  -1  -5   8    0.65    0.15
  -1   5   8    0.85    0.17
   0  -5   8    0.40    0.13
   0   5   8    0.32    0.11
   1  -5   8   19.98    0.73
   1   5   8   20.42    0.69
   2  -5   8    5.66    0.36
   2   5   8    5.44    0.31
   3  -5   8    5.88    0.39
   4  -5   8    4.94    0.40
  -6   6   8   68.14    2.08
  -5   6   8    1.14    0.26
  -4   6   8   36.60    1.22
  -3  -6   8   50.45    1.41
  -3   6   8   51.27    1.52
  -2  -6   8   46.14    1.29
  -2   6   8   44.94    1.35
  -1  -6   8   87.28    2.25
  -1   6   8   86.15    2.27
   0  -6   8   18.14    0.67
   0   6   8   17.61    0.64
   1  -6   8  174.26    4.32
   1   6   8  177.75    4.26
   2  -6   8   17.62    0.70
   3  -6   8   33.27    1.12
   4  -6   8   30.96    1.13
  -5  -7   8   14.97    0.74
  -5   7   8   15.36    0.73
  -4   7   8    5.85    0.42
  -3  -7   8    0.05    0.10
  -3   7   8    0.12    0.14
  -2  -7   8    9.29    0.42
  -2   7   8    7.08    0.42
  -1  -7   8    2.28    0.25
  -1   7   8    1.75    0.22
   0  -7   8   96.00    2.49
   0   7   8   95.57    2.46
   1  -7   8    0.27    0.13
   1   7   8    0.28    0.11
   2  -7   8    0.00    0.11
   3  -7   8    2.34    0.31
   4  -7   8    0.11    0.17
  -5  -8   8   66.90    2.04
  -5   8   8   66.50    2.02
  -4  -8   8   19.35    0.80
  -4   8   8   19.33    0.83
  -3   8   8  104.97    2.80
  -2  -8   8   39.81    1.17
  -2   8   8   39.25    1.24
  -1  -8   8  106.80    2.69
  -1   8   8  103.27    2.70
   0  -8   8    9.49    0.46
   0   8   8    9.28    0.44
   1  -8   8   18.46    0.72
   1   8   8   19.49    0.67
   2  -8   8    9.69    0.50
   3  -8   8   22.50    0.90
   4  -8   8   27.92    1.09
  -5  -9   8    5.80    0.48
  -5   9   8    5.60    0.48
  -4  -9   8   17.37    0.75
  -4   9   8   17.09    0.78
  -3  -9   8    0.81    0.18
  -3   9   8    0.14    0.15
  -2  -9   8   30.77    0.97
  -2   9   8   31.19    1.05
  -1  -9   8    0.00    0.11
  -1   9   8    0.06    0.11
   0  -9   8    3.98    0.30
   0   9   8    4.30    0.30
   1  -9   8    5.79    0.40
   2  -9   8    6.05    0.41
   3  -9   8    6.87    0.48
  -5 -10   8    6.86    0.51
  -4 -10   8    8.83    0.51
  -4  10   8    8.42    0.55
  -3  10   8   10.11    0.57
  -2 -10   8   67.53    1.81
  -2  10   8   66.52    1.90
  -1 -10   8    2.64    0.27
  -1  10   8    2.67    0.27
   0 -10   8   70.03    1.96
   0  10   8   73.55    1.94
   1 -10   8   64.85    1.84
   2 -10   8   29.13    1.05
   3 -10   8   49.79    1.61
  -5 -11   8   -0.10    0.18
  -4 -11   8    1.84    0.29
  -4  11   8    1.96    0.33
  -3  11   8   32.82    1.17
  -2  11   8    5.37    0.39
  -1 -11   8   -0.01    0.11
  -1  11   8    0.07    0.11
   0 -11   8    1.37    0.23
   0  11   8    1.58    0.22
   1 -11   8    0.54    0.18
   2 -11   8    0.26    0.17
   3 -11   8   24.83    1.02
  -4  12   8   60.34    1.89
  -3  12   8   27.49    1.06
  -2  12   8   13.51    0.64
  -1 -12   8    1.06    0.21
  -1  12   8    1.09    0.21
   0 -12   8   56.07    1.63
   1 -12   8    0.31    0.17
   2 -12   8    4.80    0.40
  -3  13   8    7.58    0.52
  -2  13   8    0.49    0.18
  -1 -13   8    0.25    0.15
  -1  13   8    0.10    0.13
   0 -13   8   26.94    0.96
   1 -13   8    2.18    0.31
   2 -13   8   15.48    0.76
  -3  14   8   48.10    1.58
  -2  14   8   43.61    1.42
   0 -14   8   44.47    1.41
   1 -14   8   87.04    2.45
  -2  15   8   15.48    0.73
   0 -15   8    0.44    0.20
   1 -15   8    1.76    0.30
  -5   0   9    0.05    0.13
  -4   0   9    0.01    0.12
  -3   0   9   -0.07    0.11
  -2   0   9    0.17    0.13
  -1   0   9    0.05    0.11
   0   0   9    0.02    0.10
   1   0   9    0.01    0.10
   2   0   9    0.11    0.11
   3   0   9    0.15    0.12
  -6   1   9   71.73    2.12
  -5  -1   9   20.82    0.78
  -5   1   9   20.19    0.80
  -4  -1   9   71.99    1.97
  -4   1   9   71.70    1.99
  -3  -1   9   15.03    0.61
  -3   1   9   14.68    0.61
  -2  -1   9  182.88    4.44
  -2   1   9  180.44    4.45
  -1  -1   9   40.19    1.20
  -1   1   9   39.74    1.20
   0  -1   9    1.20    0.18
   0   1   9    1.02    0.18
   1  -1   9   64.97    1.81
   1   1   9   66.27    1.80
   2  -1   9   28.19    0.96
   2   1   9   28.69    0.94
   3  -1   9    6.52    0.40
   3   1   9    6.47    0.39
   4  -1   9    8.18    0.51
  -6   2   9    3.84    0.41
  -5  -2   9   16.91    0.69
  -5   2   9   17.87    0.74
  -4  -2   9   13.67    0.57
  -4   2   9   12.27    0.58
  -3  -2   9   93.82    2.45
  -3   2   9   94.25    2.49
  -2  -2   9    0.58    0.15
  -2   2   9    0.63    0.17
  -1  -2   9    3.10    0.26
  -1   2   9    3.42    0.28
   0  -2   9    2.05    0.24
   0   2   9    1.55    0.21
   1  -2   9    4.22    0.32
   1   2   9    4.31    0.30
   2  -2   9    0.56    0.17
   2   2   9    0.41    0.14
   3  -2   9   21.59    0.82
   3   2   9   21.86    0.79
   4  -2   9    4.69    0.38
  -6   3   9    3.70    0.40
  -5   3   9   73.07    2.08
  -4  -3   9   60.93    1.69
  -4   3   9   60.59    1.77
  -3  -3   9   23.08    0.80
  -3   3   9   22.87    0.84
  -2  -3   9    1.01    0.18
  -2   3   9    1.17    0.20
  -1  -3   9   72.94    1.93
  -1   3   9   68.87    1.92
   0  -3   9   43.05    1.28
   0   3   9   42.27    1.26
   1  -3   9   34.13    1.09
   1   3   9   34.09    1.06
   2  -3   9   34.92    1.13
   2   3   9   34.51    1.08
   3  -3   9   28.53    1.01
   4  -3   9   49.82    1.56
  -5   4   9   12.73    0.64
  -4  -4   9    0.29    0.14
  -4   4   9    0.69    0.20
  -3  -4   9    7.94    0.41
  -3   4   9    7.65    0.45
  -2  -4   9   10.57    0.48
  -2   4   9    9.52    0.48
  -1  -4   9   50.35    1.45
  -1   4   9   50.68    1.46
   0  -4   9    0.49    0.15
   0   4   9    0.70    0.16
   1  -4   9    0.07    0.12
   1   4   9    0.13    0.10
   2  -4   9    4.97    0.36
   2   4   9    5.20    0.34
   3  -4   9    1.22    0.22
   4  -4   9    3.77    0.37
  -5   5   9   10.80    0.59
  -4  -5   9   18.22    0.69
  -4   5   9   19.07    0.79
  -3  -5   9   63.15    1.74
  -3   5   9   63.85    1.83
  -2  -5   9   17.25    0.66
  -2   5   9   17.68    0.71
  -1  -5   9   73.33    1.99
  -1   5   9   74.36    2.01
   0  -5   9  101.31    2.64
   0   5   9  102.14    2.62
   1  -5   9   43.30    1.32
   1   5   9   43.29    1.27
   2  -5   9   27.15    0.95
   2   5   9   25.99    0.88
   3  -5   9    8.85    0.51
   4  -5   9   11.17    0.62
  -5   6   9    1.83    0.30
  -4   6   9    9.89    0.56
  -3  -6   9   12.84    0.55
  -3   6   9   13.67    0.64
  -2  -6   9   17.21    0.66
  -2   6   9   17.83    0.72
  -1  -6   9   10.96    0.51
  -1   6   9   10.89    0.52
   0  -6   9    0.35    0.16
   0   6   9    0.23    0.13
   1  -6   9    0.50    0.17
   1   6   9    0.54    0.15
   2  -6   9    0.22    0.14
   3  -6   9    6.99    0.46
  -5   7   9   28.33    1.11
  -4   7   9   10.73    0.59
  -3  -7   9   26.97    0.90
  -3   7   9   28.43    1.01
  -2  -7   9   56.10    1.59
  -2   7   9   57.16    1.66
  -1  -7   9   39.25    1.20
  -1   7   9   38.81    1.21
   0  -7   9  168.98    4.24
   0   7   9  172.95    4.21
   1  -7   9    1.37    0.24
   1   7   9    1.34    0.20
   2  -7   9   35.45    1.20
   3  -7   9   31.02    1.12
  -5  -8   9   31.69    1.20
  -4  -8   9    0.21    0.17
  -4   8   9    0.15    0.18
  -3  -8   9   10.67    0.50
  -3   8   9   10.31    0.56
  -2  -8   9    0.07    0.11
  -2   8   9    0.08    0.12
  -1  -8   9    1.31    0.21
  -1   8   9    1.35    0.22
   0  -8   9    4.78    0.36
   0   8   9    4.83    0.33
   1  -8   9   26.41    0.95
   1   8   9   27.71    0.96
   2  -8   9   11.11    0.58
   3  -8   9    3.45    0.40
  -5  -9   9   35.41    1.30
  -4  -9   9    5.23    0.41
  -4   9   9    4.76    0.44
  -3   9   9   69.55    2.03
  -2  -9   9   43.32    1.31
  -2   9   9   45.21    1.40
  -1  -9   9    1.54    0.23
  -1   9   9    1.33    0.22
   0  -9   9    1.77    0.25
   0   9   9    1.99    0.25
   1  -9   9   32.09    1.09
   2  -9   9   32.66    1.14
   3  -9   9   35.25    1.37
  -4  10   9    0.41    0.22
  -3  10   9    5.19    0.43
  -2 -10   9    2.78    0.30
  -2  10   9    2.66    0.31
  -1 -10   9   41.39    1.27
  -1  10   9   40.14    1.28
   0 -10   9   14.06    0.62
   0  10   9   13.39    0.59
   1 -10   9    4.01    0.36
   2 -10   9    1.93    0.31
  -3  11   9   94.42    2.64
  -2  11   9   19.06    0.80
  -1 -11   9   14.58    0.64
  -1  11   9   15.31    0.66
   0 -11   9   23.44    0.89
   1 -11   9   18.92    0.79
   2 -11   9   10.18    0.60
  -3  12   9   22.02    0.93
  -2  12   9    0.10    0.15
  -1 -12   9    0.50    0.18
  -1  12   9    0.34    0.16
   0 -12   9    0.36    0.17
   1 -12   9   15.09    0.71
  -3  13   9   20.15    0.91
  -2  13   9   12.32    0.63
  -1 -13   9   41.52    1.33
   0 -13   9   31.29    1.09
   1 -13   9   26.68    1.03
  -2  14   9    9.91    0.58
   0 -14   9    1.89    0.30
  -5   0  10  192.46    4.79
  -4   0  10    4.85    0.37
  -3   0  10   52.29    1.54
  -2   0  10   49.65    1.47
  -1   0  10   29.74    1.00
   0   0  10    2.53    0.29
   1   0  10    1.02    0.20
   2   0  10   72.35    2.01
   3   0  10    5.77    0.40
  -5  -1  10    4.14    0.36
  -5   1  10    4.24    0.37
  -4  -1  10   35.11    1.15
  -4   1  10   36.12    1.18
  -3  -1  10    0.41    0.17
  -3   1  10    0.24    0.16
  -2  -1  10    3.10    0.30
  -2   1  10    2.43    0.28
  -1  -1  10    0.73    0.19
  -1   1  10    0.46    0.15
   0  -1  10    0.03    0.13
   0   1  10    0.02    0.12
   1  -1  10   15.36    0.65
   1   1  10   15.73    0.65
   2  -1  10   10.31    0.53
   2   1  10   10.83    0.53
   3  -1  10    1.85    0.27
   3   1  10    2.46    0.29
  -5  -2  10   23.50    0.88
  -5   2  10   24.64    0.94
  -4  -2  10   25.93    0.92
  -4   2  10   26.58    0.97
  -3  -2  10   42.79    1.31
  -3   2  10   42.67    1.34
  -2  -2  10   38.64    1.20
  -2   2  10   37.20    1.20
  -1  -2  10  118.33    3.07
  -1   2  10  120.76    3.08
   0  -2  10   40.79    1.26
   0   2  10   39.87    1.24
   1  -2  10   45.64    1.40
   1   2  10   46.46    1.39
   2  -2  10    9.60    0.50
   2   2  10    8.57    0.47
   3  -2  10   11.94    0.60
  -5   3  10    0.17    0.16
  -4  -3  10    0.84    0.19
  -4   3  10    0.73    0.21
  -3  -3  10    4.48    0.34
  -3   3  10    5.03    0.38
  -2  -3  10   71.15    1.93
  -2   3  10   67.35    1.94
  -1  -3  10   14.46    0.62
  -1   3  10   14.47    0.62
   0  -3  10    2.38    0.28
   0   3  10    2.86    0.28
   1  -3  10    0.28    0.16
   1   3  10    0.25    0.14
   2  -3  10    4.34    0.35
   2   3  10    4.51    0.34
   3  -3  10    1.10    0.24
  -5   4  10   12.93    0.67
  -4  -4  10   54.49    1.57
  -4   4  10   53.75    1.66
  -3  -4  10   23.64    0.85
  -3   4  10   23.96    0.91
  -2  -4  10   90.40    2.42
  -2   4  10   92.29    2.47
  -1  -4  10    1.63    0.24
  -1   4  10    2.02    0.26
   0  -4  10   29.22    1.00
   0   4  10   28.17    0.97
   1  -4  10   50.93    1.55
   1   4  10   53.00    1.52
   2  -4  10    9.48    0.53
   2   4  10    9.36    0.48
   3  -4  10    4.31    0.38
  -5   5  10   15.65    0.78
  -4  -5  10    0.11    0.13
  -4   5  10    0.12    0.17
  -3  -5  10    3.98    0.32
  -3   5  10    4.33    0.37
  -2  -5  10    4.60    0.33
  -2   5  10    4.23    0.34
  -1  -5  10    4.73    0.36
  -1   5  10    4.36    0.35
   0  -5  10    1.43    0.24
   0   5  10    1.57    0.24
   1  -5  10   14.00    0.65
   1   5  10   13.35    0.59
   2  -5  10   14.48    0.67
   3  -5  10    0.69    0.20
  -4   6  10    4.37    0.41
  -3  -6  10    5.88    0.38
  -3   6  10    6.26    0.45
  -2  -6  10    8.25    0.45
  -2   6  10    8.71    0.50
  -1  -6  10   22.08    0.83
  -1   6  10   21.35    0.82
   0  -6  10   30.56    1.04
   0   6  10   29.62    1.00
   1  -6  10  128.44    3.33
   1   6  10  126.96    3.24
   2  -6  10   34.39    1.18
  -4   7  10   39.07    1.36
  -3  -7  10    0.66    0.18
  -3   7  10    0.80    0.21
  -2  -7  10    1.89    0.26
  -2   7  10    1.72    0.27
  -1  -7  10    2.45    0.29
  -1   7  10    2.05    0.27
   0  -7  10    4.70    0.37
   0   7  10    4.69    0.35
   1  -7  10    0.15    0.15
   1   7  10    0.17    0.13
   2  -7  10    9.06    0.55
  -4   8  10   59.25    1.85
  -3  -8  10   17.39    0.71
  -3   8  10   16.33    0.77
  -2  -8  10   22.40    0.82
  -2   8  10   20.89    0.86
  -1  -8  10   40.61    1.28
  -1   8  10   39.94    1.28
   0  -8  10   27.17    0.98
   0   8  10   26.67    0.94
   1  -8  10    2.21    0.30
   2  -8  10   13.83    0.69
  -3   9  10    1.04    0.27
  -2  -9  10   25.66    0.93
  -2   9  10   27.14    1.00
  -1  -9  10    5.23    0.39
  -1   9  10    5.02    0.39
   0  -9  10   29.84    1.04
   0   9  10   28.88    1.00
   1  -9  10    3.36    0.38
   2  -9  10    1.90    0.34
  -3  10  10   42.48    1.44
  -2 -10  10   49.78    1.51
  -2  10  10   51.59    1.60
  -1 -10  10   95.80    2.58
  -1  10  10   96.40    2.60
   0 -10  10   25.68    0.96
   1 -10  10    6.25    0.45
  -3  11  10   13.45    0.79
  -2  11  10    9.36    0.56
  -1 -11  10    1.15    0.23
  -1  11  10    1.25    0.24
   0 -11  10   10.12    0.57
   1 -11  10    1.37    0.30
  -2  12  10    0.39    0.20
  -1 -12  10    8.08    0.51
  -1  12  10    8.79    0.51
   0 -12  10   42.73    1.40
  -5   0  11    0.24    0.20
  -4   0  11    0.10    0.17
  -3   0  11    0.08    0.14
  -2   0  11    0.37    0.17
  -1   0  11    0.30    0.16
   0   0  11    0.13    0.15
   1   0  11    0.38    0.18
   2   0  11    0.08    0.13
   3   0  11    0.10    0.15
  -5  -1  11   18.36    0.78
  -4  -1  11    9.28    0.52
  -4   1  11    9.14    0.53
  -3  -1  11   32.02    1.11
  -3   1  11   33.36    1.13
  -2  -1  11  156.25    3.95
  -2   1  11  155.50    3.96
  -1  -1  11   13.65    0.64
  -1   1  11   13.42    0.63
   0  -1  11   29.58    1.04
   0   1  11   29.41    1.03
   1  -1  11   37.47    1.24
   1   1  11   37.74    1.23
   2  -1  11    0.91    0.22
   2   1  11    1.02    0.22
   3  -1  11   18.90    0.82
  -5  -2  11   17.10    0.74
  -4  -2  11    2.33    0.31
  -4   2  11    2.24    0.33
  -3  -2  11    4.73    0.38
  -3   2  11    4.58    0.39
  -2  -2  11    1.42    0.25
  -2   2  11    1.05    0.22
  -1  -2  11   17.81    0.75
  -1   2  11   17.96    0.75
   0  -2  11    0.59    0.20
   0   2  11    0.66    0.19
   1  -2  11    8.74    0.51
   1   2  11    8.37    0.49
   2  -2  11    0.12    0.14
   2   2  11    0.04    0.13
  -4  -3  11   16.26    0.71
  -4   3  11   16.45    0.75
  -3  -3  11   19.55    0.79
  -3   3  11   20.27    0.84
  -2  -3  11    5.09    0.39
  -2   3  11    5.07    0.38
  -1  -3  11    9.50    0.53
  -1   3  11    8.73    0.50
   0  -3  11   69.31    1.99
   0   3  11   69.11    1.96
   1  -3  11   27.44    1.01
   1   3  11   28.40    0.99
   2  -3  11   20.53    0.85
   2   3  11   21.24    0.82
  -4  -4  11    1.18    0.23
  -4   4  11    1.71    0.29
  -3  -4  11   14.63    0.66
  -3   4  11   14.97    0.71
  -2  -4  11    1.11    0.24
  -2   4  11    1.82    0.29
  -1  -4  11   13.81    0.64
  -1   4  11   14.22    0.65
   0  -4  11    1.31    0.25
   0   4  11    1.09    0.21
   1  -4  11    8.77    0.53
   1   4  11    8.33    0.48
   2  -4  11   -0.04    0.14
  -4  -5  11   26.84    0.96
  -4   5  11   25.91    1.06
  -3  -5  11   49.54    1.52
  -3   5  11   50.92    1.59
  -2  -5  11    2.30    0.30
  -2   5  11    2.30    0.30
  -1  -5  11   27.67    0.99
  -1   5  11   26.22    0.98
   0  -5  11    3.30    0.36
   0   5  11    3.19    0.31
   1  -5  11   15.15    0.72
   1   5  11   15.18    0.66
   2  -5  11   32.86    1.17
  -3  -6  11    0.48    0.18
  -3   6  11    0.67    0.23
  -2  -6  11    0.41    0.18
  -2   6  11    0.28    0.16
  -1  -6  11    2.46    0.32
  -1   6  11    2.64    0.33
   0  -6  11    8.34    0.51
   0   6  11    7.89    0.47
   1  -6  11   14.96    0.70
   1   6  11   14.33    0.64
  -3  -7  11   11.48    0.58
  -3   7  11   12.41    0.67
  -2  -7  11    8.17    0.49
  -2   7  11    8.51    0.53
  -1  -7  11   52.08    1.61
  -1   7  11   54.55    1.63
   0  -7  11   16.90    0.76
   0   7  11   17.56    0.74
   1  -7  11    6.45    0.46
  -3  -8  11    0.76    0.22
  -3   8  11    0.45    0.23
  -2  -8  11    6.19    0.43
  -2   8  11    6.22    0.45
  -1  -8  11    0.72    0.20
  -1   8  11    0.88    0.22
   0  -8  11    3.40    0.39
   0   8  11    3.78    0.34
   1  -8  11   24.28    1.05
  -2  -9  11   16.80    0.74
  -2   9  11   17.71    0.79
  -1  -9  11   54.50    1.64
  -1   9  11   52.75    1.64
   0  -9  11    3.28    0.37
   0   9  11    3.48    0.37
  -2 -10  11    4.98    0.41
  -2  10  11    4.52    0.43
  -1 -10  11    1.73    0.29
  -1  10  11    1.42    0.26
  -1  11  11   21.54    0.88
  -3   0  12    0.64    0.21
  -2   0  12   11.51    0.61
  -1   0  12   40.69    1.35
   0   0  12   33.25    1.17
   1   0  12    6.66    0.47
  -3  -1  12    0.66    0.20
  -3   1  12    0.66    0.22
  -2  -1  12    0.30    0.18
  -2   1  12    0.11    0.15
  -1  -1  12    0.79    0.22
  -1   1  12    0.80    0.22
   0  -1  12    0.00    0.15
   0   1  12   -0.02    0.15
   1  -1  12    4.07    0.39
   1   1  12    3.37    0.38
  -3  -2  12   56.40    1.74
  -3   2  12   59.78    1.79
  -2  -2  12    6.36    0.46
  -2   2  12    5.69    0.44
  -1  -2  12   66.86    1.97
  -1   2  12   66.85    1.97
   0  -2  12   46.54    1.51
   0   2  12   47.83    1.50
   1  -2  12   18.11    0.81
   1   2  12   18.54    0.80
  -3  -3  12    0.66    0.22
  -3   3  12    0.77    0.24
  -2  -3  12    0.06    0.16
  -2   3  12    0.43    0.19
  -1  -3  12    5.18    0.43
  -1   3  12    5.15    0.41
   0  -3  12   27.33    1.02
   0   3  12   24.76    0.97
   1   3  12    0.15    0.17
  -3  -4  12   48.28    1.52
  -2  -4  12   44.71    1.43
  -2   4  12   43.72    1.45
  -1  -4  12    3.52    0.40
  -1   4  12    2.78    0.35
   0  -4  12    1.00    0.25
   0   4  12    0.96    0.23
   1   4  12   27.60    1.02
  -3  -5  12    6.20    0.45
  -2  -5  12    1.05    0.24
  -2   5  12    1.17    0.27
  -1  -5  12   27.94    1.05
  -1   5  12   27.56    1.04
   0  -5  12    6.18    0.46
   0   5  12    6.67    0.46
   1   5  12    0.53    0.19
  -3  -6  12   45.41    1.47
  -2  -6  12   33.64    1.18
  -2   6  12   33.23    1.23
  -1  -6  12    8.59    0.55
  -1   6  12    9.47    0.56
   0   6  12   38.28    1.28
  -2  -7  12    2.82    0.35
  -1   7  12    0.94    0.24
   0   7  12    3.45    0.38
   0   8  12   19.57    0.84
   0   0   0    0.00    0.00
;
_shelx_hkl_checksum     41819
_shelx_res_file
;
TITL    ks-7 in P2(1)/c
    shelx.res
    created by SHELXL-2016/6 at 10:30:39 on 16-Mar-2017
CELL 0.71073   5.2156  14.0812   9.0595  90.000  99.366  90.000
ZERR    2.00   0.0005   0.0014   0.0009   0.000   0.002   0.000
LATT  1
SYMM -X, 0.50000+Y, 0.50000-Z
SFAC    C   H   N   O   MN
UNIT    16  28 8 16 2
temp -153
l.s. 8
acta 51
conf
bond $h
htab
EQIV $1 x, -y+1/2, z-1/2
HTAB O1W O2_$1
EQIV $2 -x, -y+1, -z+1
HTAB O1W O1_$2
HTAB O2W N2
EQIV $3 x+1, -y+1/2, z-1/2
HTAB O2W O2_$3
EQIV $4 -x, -y, -z+1
HTAB N1 O2_$4
omit     1   3   2
omit     1   6   3
omit     1   0   0
omit     0   1   1
WGHT    0.033000    0.385800
FVAR       0.37503
MN    5    0.500000    0.500000    0.500000    10.50000    0.00731    0.00453 =
         0.01196   -0.00066    0.00470   -0.00112
O1    4    0.256880    0.383794    0.564065    11.00000    0.01175    0.00494 =
         0.01924   -0.00109    0.00736   -0.00180
O2    4   -0.089459    0.078068    0.622654    11.00000    0.01645    0.00572 =
         0.01629   -0.00005    0.00967   -0.00302
O1W   4    0.171043    0.549205    0.335560    11.00000    0.01048    0.00987 =
         0.01727   -0.00248    0.00324    0.00135
H1W1  2    0.113776    0.512852    0.271191    11.00000    0.02902
H1W2  2    0.044779    0.568225    0.369827    11.00000    0.04003
O2W   4    0.601006    0.407196    0.329815    11.00000    0.02423    0.00760 =
         0.02191   -0.00244    0.01721   -0.00375
H2W1  2    0.562379    0.353372    0.352803    11.00000    0.03679
H2W2  2    0.702070    0.402604    0.267185    11.00000    0.03478
N1    3    0.226257    0.104860    0.481867    11.00000    0.01228    0.00515 =
         0.01209   -0.00191    0.00583   -0.00133
H1N   2    0.218874    0.042854    0.452755    11.00000    0.03273
N2    3    0.408892    0.254113    0.452655    11.00000    0.00965    0.00850 =
         0.01343   -0.00019    0.00504   -0.00138
C1    1    0.242072    0.294152    0.540697    11.00000    0.00731    0.00699 =
         0.01095   -0.00003    0.00183   -0.00064
C2    1    0.065129    0.235944    0.600574    11.00000    0.01009    0.00738 =
         0.01428   -0.00024    0.00635   -0.00097
AFIX  43
H2A   2   -0.049639    0.263207    0.660180    11.00000   -1.20000
AFIX   0
C3    1    0.057324    0.138847    0.573018    11.00000    0.00913    0.00817 =
         0.01063    0.00022    0.00402   -0.00067
C4    1    0.391953    0.163423    0.426446    11.00000    0.01081    0.00897 =
         0.01182    0.00069    0.00493   -0.00092
AFIX  43
H4A   2    0.503298    0.136653    0.364320    11.00000   -1.20000
AFIX   0
HKLF 4
REM     ks-7 in P2(1)/c
REM R1 =  0.0266 for    1752 Fo > 4sig(Fo)  and  0.0280 for all    1848 data
REM    117 parameters refined using      0 restraints
END
WGHT      0.0336      0.4011
REM Instructions for potential hydrogen bonds
HTAB O1W O2_$1
HTAB O1W O1_$2
HTAB O2W N2
HTAB O2W O2_$3
HTAB N1 O2_$4
REM Highest difference peak  0.477,  deepest hole -0.323,  1-sigma level  0.067
Q1    1   0.1609  0.2631  0.5728  11.00000  0.05    0.48
Q2    1   0.3464  0.2680  0.5137  11.00000  0.05    0.35
Q3    1   0.4922  0.5292  0.4221  11.00000  0.05    0.33
Q4    1   0.4501  0.4912  0.5843  11.00000  0.05    0.32
Q5    1   0.1521  0.1216  0.5322  11.00000  0.05    0.32
Q6    1   0.3036  0.1327  0.4470  11.00000  0.05    0.30
Q7    1   0.0440  0.1909  0.5728  11.00000  0.05    0.28
Q8    1   0.1981  0.5229  0.4181  11.00000  0.05    0.28
Q9    1   0.7272  0.4012  0.3810  11.00000  0.05    0.28
Q10   1   0.2323  0.3925  0.6348  11.00000  0.05    0.25
Q11   1   0.3124  0.5577  0.3638  11.00000  0.05    0.24
Q12   1   0.4738  0.2847  0.4116  11.00000  0.05    0.24
Q13   1   0.5456  0.4554  0.3368  11.00000  0.05    0.24
Q14   1  -0.0751  0.1026  0.5613  11.00000  0.05    0.23
Q15   1   0.4219  0.1433  0.3506  11.00000  0.05    0.22
Q16   1   0.3433  0.5018  0.4643  11.00000  0.05    0.21
Q17   1   0.0020  0.1073  0.6141  11.00000  0.05    0.20
Q18   1   0.2656  0.5731  0.4249  11.00000  0.05    0.20
Q19   1  -0.2236  0.0889  0.5942  11.00000  0.05    0.19
Q20   1   0.3958  0.2008  0.4745  11.00000  0.05    0.19
;
_shelx_res_checksum     90797
