# Supplementary material for: Crystal structure of tetra­aqua­bis­(pyrimidin-1-ium-4,6-diolato-κO 4)manganese(II)
Source: Acta Crystallogr E Crystallogr Commun. 2017 Mar 31;73(Pt 4):620–2. doi: 10.1107/S2056989017004649 (PMC5382635; doi:10.1107/S2056989017004649)
Supplement: Supplementary file 2 [file e-73-00620-Isup2.hkl]

data_I                                                                          
_shelx_title '    ks-7 in P2(1)/c'                                              
_shelx_refln_list_code          4                                               
_shelx_F_calc_maximum       84.33                                               
_exptl_crystal_F_000       358.00                                               
_reflns_d_resolution_high  0.6852                                               
                                                                                
loop_                                                                           
 _space_group_symop_operation_xyz                                               
 'x, y, z'                                                                      
 '-x, y+1/2, -z+1/2'                                                            
 '-x, -y, -z'                                                                   
 'x, -y-1/2, z-1/2'                                                             
                                                                                
_cell_length_a     5.2156                                                       
_cell_length_b    14.0812                                                       
_cell_length_c     9.0595                                                       
_cell_angle_alpha  90.000                                                       
_cell_angle_beta   99.366                                                       
_cell_angle_gamma  90.000                                                       
                                                                                
_shelx_F_squared_multiplier     1.000                                           
                                                                                
loop_                                                                           
 _refln_index_h                                                                 
 _refln_index_k                                                                 
 _refln_index_l                                                                 
 _refln_F_squared_calc                                                          
 _refln_F_squared_meas                                                          
 _refln_F_squared_sigma                                                         
 _refln_observed_status                                                         
   2   0   0        538.16        518.68        12.44 o                         
   3   0   0       1255.59       1258.14        29.51 o                         
   4   0   0        434.52        434.13         8.04 o                         
   5   0   0         18.67         19.05         1.10 o                         
   6   0   0        203.78        205.91         6.90 o                         
   1   1   0       3932.34       3810.67        51.76 o                         
   2   1   0        118.30        128.55         3.70 o                         
   3   1   0         55.20         46.00         1.43 o                         
   4   1   0          3.19          6.62         1.71 o                         
   5   1   0        565.28        546.93         8.39 o                         
   6   1   0        156.17        158.60         4.07 o                         
   0   2   0       1299.22       1415.98        33.35 o                         
   1   2   0        414.00        457.30         6.31 o                         
   2   2   0        333.45        345.08         4.99 o                         
   3   2   0       2554.50       2596.01        35.08 o                         
   4   2   0        415.20        434.94         6.56 o                         
   5   2   0        559.50        549.63         8.45 o                         
   6   2   0        887.14        846.89        22.18 o                         
   1   3   0       1144.48       1274.54        21.21 o                         
   2   3   0          0.06         -0.22         0.22 o                         
   3   3   0       3157.58       3196.27        43.40 o                         
   4   3   0         36.70         31.17         1.33 o                         
   5   3   0         27.57         25.00         2.63 o                         
   6   3   0          6.16          7.01         1.03 o                         
   7   3   0          5.16          7.11         1.64 o                         
   0   4   0         12.54         13.86         0.78 o                         
   1   4   0       1105.23       1214.62        22.75 o                         
   2   4   0       2944.02       3021.96        51.18 o                         
   3   4   0       1241.80       1269.26        17.37 o                         
   4   4   0        182.32        175.41         4.05 o                         
   5   4   0        343.88        333.71         8.75 o                         
   6   4   0        522.73        523.66        10.43 o                         
   7   4   0         72.11         72.38         3.91 o                         
   1   5   0       1363.61       1502.23        20.33 o                         
   2   5   0        645.03        653.56        11.51 o                         
   3   5   0          1.48          1.72         1.00 o                         
   4   5   0          0.04          0.27         0.46 o                         
   5   5   0          8.04         10.32         2.63 o                         
   6   5   0          9.35          9.49         1.18 o                         
   7   5   0          4.26          2.63         1.35 o                         
   0   6   0       1319.88       1701.31        40.03 o                         
   1   6   0       1982.16       1999.58        27.14 o                         
   2   6   0        970.01       1020.84        22.61 o                         
   3   6   0        556.84        563.03        10.52 o                         
   4   6   0        755.15        731.20        13.37 o                         
   5   6   0        413.58        415.60         8.52 o                         
   6   6   0        806.48        793.42        15.06 o                         
   7   6   0        113.64        120.94         5.47 o                         
   1   7   0        998.51       1137.47        18.80 o                         
   2   7   0        470.59        470.93         8.67 o                         
   3   7   0        257.42        264.42         6.26 o                         
   4   7   0         27.23         29.25         1.51 o                         
   5   7   0        127.79        120.91         7.93 o                         
   6   7   0          4.40          6.62         1.16 o                         
   7   7   0         12.01         16.14         2.56 o                         
   0   8   0       2459.77       2694.59        62.85 o                         
   1   8   0       1645.04       1605.66        52.44 o                         
   2   8   0        947.51        896.76        15.69 o                         
   3   8   0        140.23        152.33         3.69 o                         
   4   8   0        946.16        917.12        16.64 o                         
   5   8   0        264.75        265.82         6.18 o                         
   6   8   0          8.48          9.98         1.31 o                         
   1   9   0        232.89        278.32         5.30 o                         
   2   9   0         28.04         25.38         1.71 o                         
   3   9   0       1482.23       1441.52        24.93 o                         
   4   9   0        140.83        141.42         3.82 o                         
   5   9   0         72.24         70.63         2.72 o                         
   6   9   0         30.27         33.75         2.10 o                         
   0  10   0        678.50        669.77        16.35 o                         
   1  10   0       1277.61       1255.43        20.93 o                         
   2  10   0          2.38          2.06         0.78 o                         
   3  10   0        427.55        411.12         9.88 o                         
   4  10   0       1275.84       1213.79        21.67 o                         
   5  10   0        338.76        341.67         7.63 o                         
   6  10   0         39.46         37.09         2.52 o                         
   1  11   0        418.01        387.64        10.38 o                         
   2  11   0        460.71        428.10        11.73 o                         
   3  11   0        862.71        837.43        21.61 o                         
   4  11   0          7.44          9.24         1.13 o                         
   5  11   0        109.48        105.71         3.56 o                         
   6  11   0         11.04         11.73         2.42 o                         
   0  12   0        998.09        969.54        23.39 o                         
   1  12   0       1279.02       1182.48        28.65 o                         
   2  12   0       2367.84       2247.22        53.25 o                         
   3  12   0         87.60         84.89         3.98 o                         
   4  12   0         39.02         40.88         2.99 o                         
   5  12   0        118.95        121.16         5.83 o                         
   1  13   0         17.17         13.58         1.56 o                         
   2  13   0          1.21          1.71         0.92 o                         
   3  13   0          0.01         -0.71         0.71 o                         
   4  13   0        110.14        111.13         5.26 o                         
   5  13   0         38.97         40.53         3.48 o                         
   1  14   0         32.37         44.08         2.49 o                         
   2  14   0        944.26        922.18        23.53 o                         
   3  14   0        219.38        218.64         7.75 o                         
   4  14   0        230.24        223.04         8.32 o                         
   5  14   0        691.11        693.66        20.19 o                         
   1  15   0         94.56         92.93         3.91 o                         
   2  15   0         62.39         60.79         3.34 o                         
   3  15   0         40.31         35.48         2.84 o                         
   4  15   0          2.90          4.83         1.56 o                         
   1  16   0        142.21        120.59         4.76 o                         
   2  16   0        281.05        290.80         9.31 o                         
   3  16   0        273.75        272.89         9.31 o                         
   4  16   0        333.34        327.49        11.16 o                         
   2  17   0          4.39          2.84         1.21 o                         
   3  17   0         30.68         38.75         3.20 o                         
   2  18   0          5.69         11.52         1.99 o                         
   3  18   0        351.67        351.88        11.59 o                         
  -7   1   1        260.72        254.33         8.60 o                         
  -6   1   1        471.46        457.30         9.28 o                         
  -5   1   1         82.32         80.34         3.56 o                         
  -4   1   1       1269.83       1289.46        21.59 o                         
  -3   1   1        521.02        524.51        13.01 o                         
  -2   1   1        114.88        142.05         2.74 o                         
  -1   1   1       3005.05       2943.30        68.68 o                         
   1   1   1       6370.10       5910.12        98.49 o                         
   2   1   1       1914.06       1803.78        25.06 o                         
   3   1   1       1832.64       1894.77        25.94 o                         
   4   1   1        502.24        523.86         7.83 o                         
   5   1   1        523.24        534.43         8.17 o                         
   6   1   1        420.10        411.46        11.73 o                         
  -7   2   1         78.98         74.66         4.12 o                         
  -6   2   1        404.88        390.84         8.17 o                         
  -5   2   1          0.06          0.53         0.50 o                         
  -4   2   1          0.95          2.68         0.60 o                         
  -3   2   1         68.98         76.48         1.81 o                         
  -2   2   1       1513.47       1605.26        26.19 o                         
  -1   2   1        109.64         75.32         1.62 o                         
   0   2   1        149.03        131.96         3.34 o                         
   1   2   1        137.12        147.94         3.42 o                         
   2   2   1        360.66        404.28         5.77 o                         
   3   2   1        901.54        960.58        13.33 o                         
   4   2   1        388.54        373.59         4.96 o                         
   5   2   1         58.72         61.33         1.67 o                         
   6   2   1         50.64         47.21         2.77 o                         
  -7   3   1        225.91        229.02         8.11 o                         
  -6   3   1        356.02        353.52        10.81 o                         
  -5   3   1        108.49        107.34         3.07 o                         
  -4   3   1        548.69        550.34        10.23 o                         
  -3   3   1        657.89        635.95         9.02 o                         
  -2   3   1       4047.03       3897.31        52.94 o                         
  -1   3   1       3414.36       3431.49        46.90 o                         
   0   3   1       3779.07       3459.79       256.39 o                         
   1   3   1         29.13         29.55         0.82 o                         
   2   3   1       2639.60       2740.74        37.64 o                         
   3   3   1       1118.70       1178.11        16.20 o                         
   4   3   1          2.31          2.41         0.53 o                         
   5   3   1        314.50        306.59         6.41 o                         
   6   3   1        336.60        327.42         9.88 o                         
  -7   4   1          6.26          6.40         1.64 o                         
  -6   4   1        123.75        116.61         4.98 o                         
  -5   4   1          1.46          1.09         0.60 o                         
  -4   4   1        120.54        127.05         3.24 o                         
  -3   4   1       1451.58       1604.62        21.88 o                         
  -2   4   1        289.77        360.56         5.23 o                         
  -1   4   1       1297.79       1306.26        17.83 o                         
   0   4   1        110.68        131.11         3.56 o                         
   1   4   1          2.00          5.12         0.28 o                         
   2   4   1        104.81        108.44         1.82 o                         
   3   4   1        112.51        134.45         2.33 o                         
   4   4   1        491.92        499.39        10.20 o                         
   5   4   1          3.69          5.01         0.78 o                         
   6   4   1         78.27         81.26         2.81 o                         
  -7   5   1        251.43        262.36         9.10 o                         
  -6   5   1        147.54        153.07         4.25 o                         
  -5   5   1        525.33        531.51        10.36 o                         
  -4   5   1        831.18        811.45        14.65 o                         
  -3   5   1       2890.08       3043.47        50.69 o                         
  -2   5   1        854.95        898.69        39.26 o                         
  -1   5   1       1619.20       1803.51        24.34 o                         
   0   5   1       2663.42       2581.88       168.12 o                         
   1   5   1        108.71        131.82         2.51 o                         
   2   5   1        544.74        575.89        10.31 o                         
   3   5   1        634.99        697.89        24.42 o                         
   4   5   1        899.62        912.16        16.26 o                         
   5   5   1        243.69        237.90         5.43 o                         
   6   5   1        134.73        139.26         3.99 o                         
   7   5   1        495.84        536.03        15.36 o                         
  -7   6   1         28.57         33.06         2.92 o                         
  -6   6   1          6.43          6.40         1.08 o                         
  -5   6   1          0.26          0.55         0.63 o                         
  -4   6   1         44.39         47.51         1.86 o                         
  -3   6   1        188.31        190.73         4.20 o                         
  -2   6   1          2.27          0.39         0.30 o                         
  -1   6   1          6.82          7.60         0.42 o                         
   0   6   1        301.66        262.45         5.72 o                         
   1   6   1         53.76         61.06         1.42 o                         
   2   6   1         37.16         40.69         1.38 o                         
   3   6   1          8.44         12.33         2.84 o                         
   4   6   1         27.52         29.55         1.96 o                         
   5   6   1        168.34        165.91         4.27 o                         
   6   6   1        178.21        175.24         4.71 o                         
   7   6   1         10.85          9.17         1.85 o                         
  -7   7   1         84.46         87.17         4.91 o                         
  -6   7   1        256.00        241.09         5.98 o                         
  -5   7   1       1272.90       1198.66        21.49 o                         
  -4   7   1        226.49        231.62         5.23 o                         
  -3   7   1       1471.07       1427.56        24.56 o                         
  -2   7   1        954.50        951.23        16.51 o                         
  -1   7   1        534.15        506.81         8.78 o                         
   0   7   1        417.05        404.67         7.09 o                         
   1   7   1        336.66        345.35         6.12 o                         
   2   7   1        923.41        962.71        23.46 o                         
   3   7   1        261.93        263.52         5.79 o                         
   4   7   1        716.31        715.34        13.22 o                         
   5   7   1        554.96        539.32        10.66 o                         
   6   7   1        229.65        228.57         5.74 o                         
  -6   8   1          6.17          7.95         1.28 o                         
  -5   8   1         52.52         48.44         2.18 o                         
  -4   8   1        200.48        195.25         4.70 o                         
  -3   8   1          5.25          8.55         1.42 o                         
  -2   8   1        135.58        132.81         7.15 o                         
  -1   8   1        107.86        120.49         2.62 o                         
   0   8   1        984.10        997.34        16.67 o                         
   1   8   1        318.51        381.98         6.77 o                         
   2   8   1          9.35         10.95         1.35 o                         
   3   8   1         39.80         38.22         1.58 o                         
   4   8   1        253.56        241.39         5.47 o                         
   5   8   1          3.51          3.30         0.82 o                         
   6   8   1          1.70          2.44         0.90 o                         
  -6   9   1         17.99         18.48         2.20 o                         
  -5   9   1        346.97        348.91         8.32 o                         
  -4   9   1         94.99         94.61         2.96 o                         
  -3   9   1        532.91        538.86        10.27 o                         
  -2   9   1        634.38        637.61        11.54 o                         
  -1   9   1        930.93        943.23        17.46 o                         
   0   9   1       1788.39       1873.05        30.79 o                         
   1   9   1       3538.76       3562.96       107.04 o                         
   2   9   1        453.03        435.21        11.73 o                         
   3   9   1          4.13          6.61         1.21 o                         
   4   9   1        750.69        719.55        17.95 o                         
   5   9   1        146.57        142.93         4.11 o                         
   6   9   1         28.46         27.20         1.96 o                         
  -6  10   1          2.62          3.16         1.06 o                         
  -5  10   1          0.26         -0.02         0.68 o                         
  -4  10   1        130.98        123.23         3.54 o                         
  -3  10   1        114.53        110.37         3.09 o                         
  -2  10   1        357.94        326.12         6.49 o                         
  -1  10   1         32.96         38.46         2.77 o                         
   0  10   1        134.13        142.53         3.70 o                         
   1  10   1         51.09         53.34         1.50 o                         
   2  10   1        667.29        681.79        17.49 o                         
   3  10   1        264.70        257.67         8.18 o                         
   4  10   1        103.89        106.58         4.83 o                         
   5  10   1         21.67         17.70         2.42 o                         
   6  10   1         13.13         11.73         2.28 o                         
  -6  11   1        308.67        297.34         7.39 o                         
  -5  11   1        349.92        347.07         7.84 o                         
  -4  11   1        259.36        248.98         5.80 o                         
  -3  11   1         20.40         21.55         1.43 o                         
  -2  11   1       1901.15       1753.36        41.88 o                         
  -1  11   1         21.07         24.60         2.03 o                         
   0  11   1        399.67        397.87         7.32 o                         
   1  11   1       1703.44       1612.01        38.32 o                         
   2  11   1        966.54        929.65        23.25 o                         
   3  11   1        682.93        621.28        16.71 o                         
   4  11   1        349.17        350.32        10.95 o                         
   5  11   1        353.01        356.07        11.66 o                         
  -5  12   1        120.44        125.90         5.08 o                         
  -4  12   1         18.34         20.18         1.50 o                         
  -3  12   1          0.35          0.71         0.92 o                         
  -2  12   1         21.61         17.63         1.78 o                         
  -1  12   1         78.14         66.55         2.92 o                         
   0  12   1          2.89          1.80         1.64 o                         
   1  12   1        115.37         92.29         3.63 o                         
   2  12   1        101.64        101.67         4.27 o                         
   3  12   1         33.55         33.20         2.56 o                         
   4  12   1        199.65        196.24         7.32 o                         
   5  12   1          3.97          2.77         1.42 o                         
  -5  13   1        221.61        226.32         8.75 o                         
  -4  13   1        132.87        127.27         5.69 o                         
  -3  13   1        180.47        169.58         6.33 o                         
  -2  13   1        575.55        537.81        14.50 o                         
  -1  13   1        922.52        825.20        20.62 o                         
   0  13   1          1.71          4.91         0.92 o                         
   1  13   1       1201.65       1149.85        28.16 o                         
   2  13   1        334.93        334.25         9.95 o                         
   3  13   1        752.99        734.40        19.62 o                         
   4  13   1        394.41        397.74        12.37 o                         
   5  13   1          3.79          6.11         1.99 o                         
  -5  14   1         61.94         70.67         4.62 o                         
  -4  14   1         12.80         12.58         2.06 o                         
  -3  14   1          0.08         -0.57         0.92 o                         
  -2  14   1         54.73         58.87         3.20 o                         
  -1  14   1         61.31         50.48         2.70 o                         
   0  14   1        396.43        404.07        10.88 o                         
   1  14   1        188.02        151.73         5.33 o                         
   2  14   1        128.83        130.61         5.12 o                         
   3  14   1         58.89         63.21         3.70 o                         
   4  14   1          4.90          5.83         1.71 o                         
  -4  15   1        707.14        735.19        20.55 o                         
  -3  15   1        427.98        412.17        12.44 o                         
  -2  15   1        247.88        245.65         8.03 o                         
  -1  15   1        454.09        439.48        12.09 o                         
   1  15   1        320.10        286.61         8.67 o                         
   2  15   1          6.47          4.62         1.28 o                         
   3  15   1        265.38        244.59         8.53 o                         
   4  15   1        290.91        305.24        10.52 o                         
  -4  16   1         30.87         35.91         3.27 o                         
  -3  16   1         26.21         28.37         2.99 o                         
  -2  16   1         46.84         41.81         2.92 o                         
   1  16   1         38.94         35.05         2.49 o                         
   2  16   1        109.61        110.92         4.91 o                         
   3  16   1         11.48         10.03         1.92 o                         
   4  16   1          0.60          0.85         1.42 o                         
  -3  17   1        549.28        530.84        15.57 o                         
  -2  17   1        199.11        204.27         7.32 o                         
   2  17   1        252.37        259.45         8.82 o                         
   3  17   1         48.23         43.23         3.41 o                         
   2  18   1         21.26         40.67         3.13 o                         
   3  18   1         21.67         24.81         2.92 o                         
  -7   0   2        440.34        441.75        13.37 o                         
  -6   0   2          3.24          3.48         1.21 o                         
  -5   0   2         28.67         27.94         1.78 o                         
  -4   0   2       3628.00       3431.34        80.49 o                         
  -3   0   2       1536.91       1513.32        35.27 o                         
  -2   0   2        108.40        131.32         3.84 o                         
  -1   0   2       2257.15       2119.31        50.55 o                         
   1   0   2       1351.73       1379.58        32.28 o                         
   2   0   2        986.82       1028.68        35.87 o                         
   3   0   2         86.53         88.28         2.42 o                         
   4   0   2        587.48        595.29        10.71 o                         
   5   0   2        889.23        928.30        23.32 o                         
  -7   1   2          5.40          9.55         1.31 o                         
  -6   1   2        224.50        218.00         7.54 o                         
  -5   1   2       1067.69       1040.92        25.45 o                         
  -4   1   2        509.58        508.04         9.07 o                         
  -3   1   2         31.90         40.10         1.22 o                         
  -2   1   2         37.85         35.08         4.41 o                         
  -1   1   2         24.37         29.23         0.80 o                         
   0   1   2        827.98        906.61        14.83 o                         
   2   1   2        284.75        314.53         5.34 o                         
   3   1   2          0.34          1.75         0.55 o                         
   4   1   2         37.17         42.91         1.05 o                         
   5   1   2          0.00          1.23         0.53 o                         
  -7   2   2        471.19        485.27        14.50 o                         
  -6   2   2        530.59        503.33        14.50 o                         
  -5   2   2       1147.00       1107.74        19.55 o                         
  -4   2   2        526.85        534.12         9.50 o                         
  -3   2   2        847.47        874.91        14.78 o                         
  -2   2   2        381.48        500.48         8.54 o                         
  -1   2   2       2768.34       2828.95        47.56 o                         
   0   2   2         94.13        104.80         2.92 o                         
   1   2   2         59.52         50.84         1.85 o                         
   2   2   2       5897.35       5980.46       139.13 o                         
   3   2   2        770.75        823.95        14.12 o                         
   4   2   2       1379.55       1417.58        21.91 o                         
   5   2   2        494.73        479.61         9.23 o                         
  -7   3   2          6.48          7.25         1.78 o                         
  -6   3   2          7.18          8.64         1.42 o                         
  -5   3   2         56.13         57.10         2.11 o                         
  -4   3   2          1.07          4.34         0.64 o                         
  -3   3   2         14.46         24.32         1.07 o                         
  -2   3   2        338.49        390.02         9.24 o                         
  -1   3   2         10.21         17.14         0.78 o                         
   0   3   2        633.98        733.75        12.19 o                         
   2   3   2          0.61          2.47         0.62 o                         
   3   3   2        631.27        656.93         8.11 o                         
   4   3   2         38.28         41.04         1.58 o                         
   5   3   2         10.58         12.12         1.12 o                         
   6   3   2          8.30          8.60         1.49 o                         
  -7   4   2         68.21         65.27         3.98 o                         
  -6   4   2        268.79        278.88         7.22 o                         
  -5   4   2        349.54        339.16         7.13 o                         
  -4   4   2        356.96        359.59         7.21 o                         
  -3   4   2        508.95        525.01         7.63 o                         
  -2   4   2       5777.00       5672.10       131.04 o                         
  -1   4   2       7112.32       6773.37       170.20 o                         
   0   4   2        599.26        661.02        11.11 o                         
   1   4   2       1722.55       1664.57        27.33 o                         
   2   4   2       1329.84       1438.30        23.80 o                         
   3   4   2        580.59        636.53         7.86 o                         
   4   4   2          6.95         10.36         2.20 o                         
   5   4   2        177.71        178.14         4.37 o                         
   6   4   2        188.79        189.86         4.79 o                         
  -7   5   2         29.69         28.37         2.84 o                         
  -6   5   2         21.38         23.04         1.76 o                         
  -5   5   2          9.22         10.31         1.64 o                         
  -4   5   2          0.00          0.18         0.45 o                         
  -3   5   2        386.87        406.25         6.07 o                         
  -2   5   2         15.82         18.88         0.86 o                         
  -1   5   2        329.33        400.88         6.23 o                         
   0   5   2        920.23        972.23        13.94 o                         
   1   5   2        792.28        827.30        19.55 o                         
   3   5   2         24.53         24.62         1.17 o                         
   4   5   2        319.00        337.80         9.53 o                         
   5   5   2         21.31         23.55         1.45 o                         
   6   5   2          5.63          6.61         2.28 o                         
  -7   6   2        109.05        116.07         3.94 o                         
  -6   6   2        245.41        247.87         6.01 o                         
  -5   6   2        325.57        305.74         9.53 o                         
  -4   6   2        351.73        368.82         8.18 o                         
  -3   6   2        422.37        420.27         8.07 o                         
  -2   6   2       4577.17       4543.46       141.08 o                         
  -1   6   2       1346.98       1431.11        19.42 o                         
   0   6   2        803.02        779.76        19.62 o                         
   1   6   2       1338.01       1260.98        29.08 o                         
   2   6   2        169.20        182.58         3.48 o                         
   3   6   2        484.89        467.62         8.85 o                         
   4   6   2        117.91        118.30         5.69 o                         
   5   6   2        306.16        306.12         6.70 o                         
   6   6   2        482.97        488.96        10.05 o                         
  -7   7   2          1.14          2.13         1.42 o                         
  -6   7   2        120.34        120.42         3.82 o                         
  -5   7   2        683.44        640.12        17.56 o                         
  -4   7   2        108.69        102.47         3.02 o                         
  -3   7   2        148.62        137.89         3.42 o                         
  -2   7   2        208.60        209.54         6.17 o                         
  -1   7   2         31.98         44.94         1.22 o                         
   0   7   2          8.95          7.63         0.60 o                         
   1   7   2       1354.43       1485.79        24.45 o                         
   2   7   2         48.26         40.46         2.13 o                         
   3   7   2         75.62         67.62         3.20 o                         
   4   7   2         18.82         20.21         1.32 o                         
   5   7   2          0.44          1.15         0.71 o                         
   6   7   2         16.02         16.28         2.42 o                         
  -6   8   2        150.95        156.45         4.52 o                         
  -5   8   2         60.07         61.60         2.49 o                         
  -4   8   2       1199.44       1121.98        20.03 o                         
  -3   8   2        349.95        365.17         7.32 o                         
  -2   8   2       2297.63       2304.04        45.64 o                         
  -1   8   2         45.31         50.58         3.27 o                         
   0   8   2       3545.01       3513.87        57.66 o                         
   1   8   2       2468.88       2479.08        40.70 o                         
   2   8   2          1.93          3.91         0.92 o                         
   3   8   2        977.57        980.27        24.60 o                         
   4   8   2         92.60         94.49         4.41 o                         
   5   8   2        256.37        266.91         9.17 o                         
   6   8   2         32.59         34.63         3.20 o                         
  -6   9   2          2.71          5.17         1.09 o                         
  -5   9   2         13.15         15.33         2.28 o                         
  -4   9   2          3.55          4.77         0.85 o                         
  -3   9   2         70.59         70.68         2.28 o                         
  -2   9   2          5.06          9.75         1.49 o                         
  -1   9   2          4.54          3.58         0.43 o                         
   0   9   2         23.98         25.13         1.01 o                         
   1   9   2          1.70          3.34         0.46 o                         
   2   9   2          9.29          8.11         1.21 o                         
   3   9   2        264.38        265.99         8.32 o                         
   4   9   2         34.94         39.75         2.92 o                         
   5   9   2          4.79          5.26         1.56 o                         
   6   9   2         15.98         14.01         2.49 o                         
  -6  10   2        317.17        317.78         7.54 o                         
  -5  10   2        586.19        586.44        16.57 o                         
  -4  10   2        348.90        349.04         7.46 o                         
  -3  10   2       1289.86       1247.10        21.89 o                         
  -2  10   2        327.24        310.45         6.26 o                         
  -1  10   2         48.27         48.14         1.92 o                         
   0  10   2        892.62        884.08        15.08 o                         
   1  10   2       1126.40       1170.48        19.67 o                         
   2  10   2        135.05        148.10         5.26 o                         
   3  10   2        898.34        892.18        22.89 o                         
   4  10   2       2539.76       2453.28        58.87 o                         
   5  10   2        111.15        115.18         5.55 o                         
   6  10   2        167.92        194.25         8.25 o                         
  -6  11   2         21.19         23.79         2.88 o                         
  -5  11   2          0.10          0.43         1.00 o                         
  -4  11   2         10.75         11.23         1.22 o                         
  -3  11   2        800.17        755.73        13.95 o                         
  -2  11   2        413.03        399.16         7.77 o                         
  -1  11   2       1135.04       1192.08        28.16 o                         
   0  11   2          5.13          5.83         0.75 o                         
   1  11   2         52.98         52.90         2.63 o                         
   2  11   2          4.36          5.05         1.21 o                         
   3  11   2        432.73        431.51        12.44 o                         
   4  11   2         37.87         44.86         3.13 o                         
   5  11   2        248.24        263.50         9.46 o                         
  -5  12   2        392.75        398.81        12.23 o                         
  -4  12   2         11.99         10.06         1.21 o                         
  -3  12   2        584.17        559.85        10.78 o                         
  -2  12   2       1077.55       1042.91        25.95 o                         
  -1  12   2       1273.68       1276.62        30.86 o                         
   0  12   2        384.45        351.71         6.71 o                         
   1  12   2        311.17        328.49         9.39 o                         
   2  12   2        791.69        791.92        20.41 o                         
   3  12   2        279.99        276.65         8.96 o                         
   4  12   2         97.40        103.45         4.98 o                         
   5  12   2          1.31          3.41         1.49 o                         
  -5  13   2        109.21        103.10         4.91 o                         
  -4  13   2        147.40        148.03         4.21 o                         
  -3  13   2         75.79         73.62         2.57 o                         
  -1  13   2          7.01          9.31         1.42 o                         
   0  13   2        598.26        560.24        10.15 o                         
   1  13   2         93.09         81.13         3.56 o                         
   2  13   2        108.30        101.46         4.41 o                         
   3  13   2         45.53         47.28         3.20 o                         
   4  13   2          2.19          3.41         1.35 o                         
   5  13   2        137.00        143.98         6.68 o                         
  -5  14   2        404.76        415.47        11.13 o                         
  -1  14   2        175.26        194.89         6.33 o                         
   0  14   2        153.70        164.60         5.47 o                         
   1  14   2        178.41        178.25         6.11 o                         
   2  14   2        678.09        628.89        16.99 o                         
   3  14   2        199.93        193.11         7.25 o                         
   4  14   2        369.12        368.80        11.94 o                         
  -2  15   2         96.42         94.21         4.27 o                         
  -1  15   2        194.33        180.67         6.11 o                         
   1  15   2         10.05         14.58         1.85 o                         
   2  15   2         58.04         52.90         3.27 o                         
   3  15   2         33.99         27.30         2.70 o                         
   4  15   2          8.96         10.95         2.20 o                         
  -4  16   2        274.49        253.69         9.17 o                         
  -3  16   2        334.81        312.56        10.17 o                         
  -2  16   2        631.73        635.57        17.28 o                         
   1  16   2        451.60        425.54        12.23 o                         
   2  16   2        247.34        236.55         8.18 o                         
   3  16   2         49.34         56.67         3.77 o                         
  -3  17   2          0.02          0.28         1.14 o                         
  -2  17   2         58.68         57.59         3.48 o                         
   2  17   2         26.90         31.71         2.84 o                         
   3  17   2        163.94        188.28         7.54 o                         
  -3  18   2        266.12        273.67         9.53 o                         
   2  18   2         34.77         28.87         2.84 o                         
  -7   1   3        667.60        671.13        13.45 o                         
  -5   1   3       1208.80       1211.17        20.76 o                         
  -4   1   3        917.33        881.39        15.13 o                         
  -3   1   3        690.99        680.97        11.69 o                         
  -2   1   3       2597.33       2617.03        66.02 o                         
  -1   1   3         22.49         44.60         1.18 o                         
   0   1   3          2.93          1.24         0.78 o                         
   1   1   3       3059.64       2923.90        84.11 o                         
   2   1   3       1666.27       1750.91        28.76 o                         
   3   1   3         91.95         96.29         2.09 o                         
   4   1   3        730.63        775.36        11.56 o                         
   5   1   3       1133.05       1104.77        27.52 o                         
  -7   2   3         30.28         30.86         2.84 o                         
  -6   2   3         12.44         12.61         1.42 o                         
  -5   2   3        269.74        254.19         7.61 o                         
  -4   2   3        577.21        550.85         9.77 o                         
  -3   2   3         16.05         17.96         2.67 o                         
  -2   2   3        319.50        341.76         6.13 o                         
  -1   2   3       2445.48       2582.91        43.46 o                         
   0   2   3        402.58        391.63         6.79 o                         
   1   2   3        443.04        453.94         7.82 o                         
   2   2   3       2295.86       2333.62        38.85 o                         
   3   2   3          1.00          0.70         0.40 o                         
   4   2   3          2.54          2.14         0.53 o                         
   5   2   3         26.18         31.42         1.53 o                         
  -7   3   3         32.78         32.35         2.99 o                         
  -6   3   3        207.61        207.33         6.33 o                         
  -5   3   3        388.30        381.88        10.74 o                         
  -4   3   3       1037.04       1018.17        24.25 o                         
  -3   3   3         16.60         13.58         2.17 o                         
  -2   3   3       4416.28       4471.59       118.03 o                         
  -1   3   3       4275.72       4268.02        71.44 o                         
   0   3   3        697.60        699.42        15.78 o                         
   1   3   3        547.91        482.60         8.32 o                         
   2   3   3        595.27        564.26        14.08 o                         
   3   3   3        898.60        936.28        15.98 o                         
   4   3   3         65.16         66.58         2.31 o                         
   5   3   3        292.09        295.84         6.30 o                         
  -7   4   3         33.83         38.25         3.20 o                         
  -6   4   3          9.88         13.30         1.41 o                         
  -5   4   3        164.91        158.91         4.09 o                         
  -4   4   3        470.38        468.98        12.66 o                         
  -3   4   3         55.33         63.60         1.69 o                         
  -2   4   3         94.98        138.93         2.84 o                         
  -1   4   3          2.79          3.18         0.82 o                         
   0   4   3        117.50        120.35         2.46 o                         
   1   4   3         35.18         20.19         0.92 o                         
   2   4   3         72.46         70.51         1.73 o                         
   3   4   3         47.99         50.20         1.54 o                         
   4   4   3         23.66         24.60         1.99 o                         
   5   4   3        142.95        136.44         5.47 o                         
  -7   5   3        208.20        213.45         8.18 o                         
  -6   5   3        165.53        163.34         4.49 o                         
  -5   5   3        100.55        112.03         3.84 o                         
  -4   5   3        449.90        437.15         8.62 o                         
  -3   5   3        563.47        585.66        18.02 o                         
  -2   5   3         84.11         66.24         1.64 o                         
  -1   5   3       4324.76       4497.44        69.15 o                         
   0   5   3       3644.51       3807.36        73.86 o                         
   1   5   3       1314.99       1245.83        29.44 o                         
   2   5   3        772.29        757.37        12.88 o                         
   3   5   3        652.92        654.06        16.85 o                         
   4   5   3        790.25        802.38        20.76 o                         
   5   5   3          3.63          4.91         1.35 o                         
   6   5   3         30.14         36.12         3.06 o                         
  -7   6   3         23.79         24.81         2.84 o                         
  -6   6   3          2.37          1.74         0.85 o                         
  -5   6   3          0.90          2.25         0.75 o                         
  -4   6   3         51.13         39.83         1.76 o                         
  -3   6   3         83.71         88.06         2.02 o                         
  -2   6   3        108.81        138.43         2.47 o                         
  -1   6   3        239.68        264.91         4.06 o                         
   0   6   3        144.21        167.93         3.65 o                         
   2   6   3        628.14        626.09        10.81 o                         
   3   6   3         67.37         71.10         3.27 o                         
   4   6   3         85.62         89.37         4.12 o                         
   5   6   3          3.08          3.13         1.28 o                         
   6   6   3         55.55         60.79         3.91 o                         
  -7   7   3         92.01         79.78         4.55 o                         
  -6   7   3        531.27        524.49        10.81 o                         
  -5   7   3        238.70        220.40         5.38 o                         
  -4   7   3        122.20        145.97         3.85 o                         
  -3   7   3       1051.20       1091.35        19.18 o                         
  -2   7   3         38.53         41.86         1.08 o                         
  -1   7   3       1985.99       2085.44        28.17 o                         
   0   7   3        934.27        934.40        12.86 o                         
   1   7   3       1469.50       1440.78        32.99 o                         
   2   7   3       1382.73       1473.15        35.27 o                         
   3   7   3        577.65        592.13        15.71 o                         
   4   7   3        506.79        517.47        14.50 o                         
   5   7   3         17.45         20.90         2.63 o                         
   6   7   3        425.33        438.05        13.65 o                         
  -6   8   3          4.68          3.74         1.02 o                         
  -5   8   3         22.03         20.54         2.10 o                         
  -4   8   3        265.06        227.69         5.33 o                         
  -3   8   3        124.51        127.55         3.32 o                         
  -2   8   3         95.95        111.88         2.13 o                         
  -1   8   3          6.30          5.44         0.46 o                         
   0   8   3          4.85          7.24         0.82 o                         
   1   8   3          0.28          2.38         0.37 o                         
   2   8   3       1194.51       1184.40        28.80 o                         
   3   8   3         31.20         28.08         2.20 o                         
   4   8   3        250.49        260.30         8.67 o                         
   5   8   3         17.33         17.42         2.42 o                         
   6   8   3          1.34          5.83         1.78 o                         
  -6   9   3        189.59        202.19         5.51 o                         
  -5   9   3        127.45        132.06         3.95 o                         
  -4   9   3        291.78        311.42        10.20 o                         
  -3   9   3       3056.95       3009.03       108.07 o                         
  -2   9   3        553.56        584.77        10.73 o                         
  -1   9   3        176.71        176.59         2.99 o                         
   0   9   3       1097.54       1103.74        18.60 o                         
   1   9   3        791.18        825.13        14.12 o                         
   2   9   3        212.42        204.70         6.54 o                         
   3   9   3         10.17         11.52         1.71 o                         
   4   9   3        352.90        355.58        11.02 o                         
   5   9   3        360.36        387.29        12.30 o                         
   6   9   3        367.47        399.02        13.08 o                         
  -6  10   3          0.08         -0.25         0.85 o                         
  -5  10   3         87.72         93.06         3.27 o                         
  -4  10   3          5.19          4.82         1.92 o                         
  -3  10   3         77.61         77.70         2.70 o                         
  -2  10   3        598.09        584.44        11.45 o                         
  -1  10   3          9.65          8.40         0.57 o                         
   0  10   3          8.75         11.97         0.85 o                         
   1  10   3         69.61         70.64         1.96 o                         
   2  10   3         51.20         61.79         3.13 o                         
   3  10   3         12.60         14.50         1.99 o                         
   4  10   3        186.02        187.85         7.11 o                         
   5  10   3          9.12         11.59         2.20 o                         
  -6  11   3        904.63        897.65        24.74 o                         
  -5  11   3        228.26        224.68         7.47 o                         
  -4  11   3        661.68        634.83        12.32 o                         
  -3  11   3        179.98        181.26         4.42 o                         
  -2  11   3        959.70        930.29        16.52 o                         
  -1  11   3          3.74          4.02         0.85 o                         
   0  11   3        401.76        410.84         7.64 o                         
   1  11   3        211.63        202.21         6.40 o                         
   2  11   3         99.76        101.60         4.27 o                         
   3  11   3       1614.92       1648.13        40.39 o                         
   4  11   3         32.50         35.83         2.99 o                         
   5  11   3        554.39        576.49        17.06 o                         
  -5  12   3          5.75          7.39         1.26 o                         
  -4  12   3          0.48          1.70         1.28 o                         
  -3  12   3         19.37         19.68         2.20 o                         
  -2  12   3         75.71         73.74         2.33 o                         
  -1  12   3        252.16        254.36        13.26 o                         
   0  12   3        482.02        461.10         8.55 o                         
   1  12   3         36.98         25.17         1.99 o                         
   2  12   3         41.72         38.39         2.63 o                         
   3  12   3         73.31         71.74         3.91 o                         
   4  12   3        106.63        108.43         5.26 o                         
   5  12   3          6.85          9.24         2.13 o                         
  -5  13   3        748.84        763.10        14.96 o                         
  -4  13   3         79.99         69.49         2.69 o                         
  -3  13   3        200.51        194.81         5.05 o                         
  -2  13   3        353.23        354.58        10.38 o                         
  -1  13   3        382.50        367.17        10.31 o                         
   0  13   3        895.09        937.18        23.25 o                         
   1  13   3          3.56          4.27         1.14 o                         
   2  13   3        403.02        392.83        11.59 o                         
   3  13   3        947.38        966.48        25.24 o                         
   4  13   3        164.70        173.20         7.11 o                         
  -5  14   3         40.21         46.47         2.53 o                         
  -4  14   3         86.38         90.13         3.18 o                         
  -3  14   3         90.33         93.50         4.48 o                         
  -2  14   3        315.52        317.75         9.67 o                         
  -1  14   3          0.31          0.50         0.78 o                         
   0  14   3        100.83         97.27         3.98 o                         
   1  14   3        262.65        236.55         7.68 o                         
   2  14   3         42.23         44.79         2.99 o                         
   3  14   3        110.63        111.27         5.19 o                         
   4  14   3          8.28          8.39         1.99 o                         
  -4  15   3        392.83        386.86        12.23 o                         
  -3  15   3        346.03        346.26        10.88 o                         
  -2  15   3        234.02        210.89         7.25 o                         
  -1  15   3        395.85        403.50        11.31 o                         
   1  15   3        441.16        453.70        12.87 o                         
   2  15   3         18.34         25.10         2.70 o                         
   3  15   3        243.72        247.86         8.82 o                         
   4  15   3        172.33        178.96         7.68 o                         
  -4  16   3         20.60         20.48         2.70 o                         
  -3  16   3        113.79        127.56         5.69 o                         
  -2  16   3         82.71         76.36         3.91 o                         
   1  16   3         32.95         40.74         2.92 o                         
   2  16   3         38.62         36.33         2.92 o                         
   3  16   3        139.95        143.70         6.33 o                         
  -3  17   3        221.28        217.07         8.03 o                         
  -2  17   3        337.77        341.14        10.59 o                         
   1  17   3        501.85        534.18        15.50 o                         
   2  17   3        561.11        599.95        17.06 o                         
   3  17   3          5.45          6.33         1.85 o                         
  -3  18   3         13.63         11.73         2.13 o                         
   2  18   3         10.78         14.93         2.35 o                         
  -5   0   4         11.76         10.59         1.35 o                         
  -4   0   4       4104.95       3861.29        90.09 o                         
  -3   0   4       4029.54       3606.96        82.90 o                         
  -2   0   4       3336.57       3330.52        76.50 o                         
  -1   0   4       2051.34       2007.33        46.43 o                         
   0   0   4         16.64         10.59         0.78 o                         
   1   0   4       4953.18       4774.66       113.19 o                         
   2   0   4       1705.49       1805.26        42.09 o                         
   3   0   4          2.11          2.77         0.64 o                         
   4   0   4        380.19        381.46        10.52 o                         
  -7   1   4          0.02          0.21         1.28 o                         
  -5   1   4        179.93        173.50         4.48 o                         
  -4   1   4        821.56        775.21        13.47 o                         
  -3   1   4        117.93        109.54         2.56 o                         
  -2   1   4         57.44         47.25         1.38 o                         
  -1   1   4          0.14          1.12         0.32 o                         
   0   1   4        212.08        228.58         4.27 o                         
   1   1   4       1434.49       1565.47        25.77 o                         
   2   1   4         55.67         60.35         2.17 o                         
   3   1   4          0.18          1.28         0.37 o                         
   4   1   4         38.05         43.86         1.68 o                         
  -7   2   4        298.12        289.17        10.10 o                         
  -6   2   4        256.97        239.75         7.68 o                         
  -5   2   4       1164.57       1111.38        27.30 o                         
  -4   2   4        224.50        222.22         4.59 o                         
  -3   2   4        185.10        200.92         4.12 o                         
  -2   2   4        844.57        757.82        15.46 o                         
  -1   2   4        708.69        748.50        12.69 o                         
   0   2   4        398.18        365.96         7.86 o                         
   1   2   4       1179.50       1164.17        19.33 o                         
   2   2   4       1521.61       1553.85        25.72 o                         
   3   2   4        585.47        596.17        10.61 o                         
   4   2   4       1172.11       1181.20        29.08 o                         
   5   2   4         79.18         75.65         3.77 o                         
  -7   3   4         62.13         58.16         3.91 o                         
  -6   3   4        305.43        302.20         6.80 o                         
  -5   3   4          1.11          3.98         1.07 o                         
  -4   3   4        137.13        127.60         4.48 o                         
  -3   3   4         12.57         15.24         0.84 o                         
  -2   3   4        145.11        150.94         3.19 o                         
  -1   3   4       3415.56       3658.64        89.73 o                         
   0   3   4        402.84        422.35         7.44 o                         
   1   3   4          7.99          7.87         2.17 o                         
   2   3   4       1043.45       1050.64        17.69 o                         
   3   3   4        502.47        503.25        13.22 o                         
   4   3   4          1.64          2.63         1.00 o                         
   5   3   4         20.95         24.25         2.20 o                         
  -7   4   4         74.00         77.07         4.55 o                         
  -6   4   4        313.31        298.41         6.81 o                         
  -5   4   4        835.08        844.68        21.61 o                         
  -4   4   4         45.46         50.42         1.72 o                         
  -3   4   4        272.80        260.62         5.26 o                         
  -2   4   4       1894.34       2022.24        33.23 o                         
  -1   4   4       2192.49       2264.83        37.00 o                         
   0   4   4       1341.84       1359.66        22.50 o                         
   1   4   4       1753.51       1718.29        28.25 o                         
   2   4   4       1147.59       1155.61        27.73 o                         
   3   4   4        471.23        446.53         8.21 o                         
   4   4   4        289.19        293.08         8.96 o                         
   5   4   4         67.12         75.94         3.98 o                         
  -6   5   4          2.36          1.30         0.78 o                         
  -5   5   4          1.00         -0.04         0.58 o                         
  -4   5   4          2.39          1.99         0.92 o                         
  -3   5   4          0.32          0.44         0.32 o                         
  -2   5   4          2.13          2.77         0.71 o                         
  -1   5   4        591.48        615.84        10.66 o                         
   0   5   4        593.36        587.42        12.44 o                         
   1   5   4         30.12         32.17         1.09 o                         
   2   5   4         75.18         38.32         1.56 o                         
   3   5   4        169.90        169.01         5.69 o                         
   4   5   4         38.20         44.72         2.84 o                         
   5   5   4         22.29         28.01         2.56 o                         
   6   5   4          0.35          0.64         1.14 o                         
  -7   6   4        389.48        404.71        12.58 o                         
  -6   6   4        183.82        187.31         5.05 o                         
  -5   6   4        661.22        633.40        12.29 o                         
  -4   6   4         37.23         41.91         1.83 o                         
  -3   6   4        156.54        170.39         3.05 o                         
  -2   6   4        848.56        877.33        14.97 o                         
  -1   6   4         24.34         29.65         0.87 o                         
   0   6   4       1907.60       1900.26        57.60 o                         
   1   6   4        162.41        135.89         4.23 o                         
   2   6   4       1986.68       1902.51        31.39 o                         
   3   6   4        760.15        749.83        19.27 o                         
   4   6   4        230.18        248.50         8.25 o                         
   5   6   4        655.35        683.57        18.91 o                         
   6   6   4         92.59         93.36         5.05 o                         
  -6   7   4         11.20          8.16         1.22 o                         
  -5   7   4          2.09          1.64         0.73 o                         
  -4   7   4          7.22          3.70         0.80 o                         
  -3   7   4          0.33          3.63         1.07 o                         
  -2   7   4         19.64         18.46         0.74 o                         
  -1   7   4         19.35         24.53         0.82 o                         
   0   7   4        677.19        697.49        19.19 o                         
   1   7   4        103.48         99.90         3.56 o                         
   2   7   4        218.25        218.92         6.75 o                         
   3   7   4          3.11          2.92         1.00 o                         
   4   7   4         63.93         64.49         3.63 o                         
   5   7   4          2.62          7.61         1.71 o                         
   6   7   4          3.47          2.49         1.49 o                         
  -6   8   4        211.99        208.73         5.58 o                         
  -5   8   4         20.49         28.63         1.76 o                         
  -4   8   4       1018.40        969.31        17.64 o                         
  -3   8   4        885.98        883.78        15.91 o                         
  -2   8   4        653.65        705.27        10.17 o                         
  -1   8   4        640.20        641.02         9.21 o                         
   0   8   4       1561.67       1606.63        37.78 o                         
   1   8   4        481.66        484.48        12.58 o                         
   2   8   4        274.30        258.60         7.82 o                         
   3   8   4        661.18        664.87        17.63 o                         
   4   8   4         14.00         14.65         2.06 o                         
   5   8   4        320.60        335.60        11.02 o                         
   6   8   4        132.27        130.76         6.33 o                         
  -6   9   4         50.73         54.08         2.64 o                         
  -5   9   4         15.74         14.26         1.48 o                         
  -4   9   4        398.72        386.10         8.09 o                         
  -3   9   4        163.79        140.04         3.64 o                         
  -2   9   4        211.16        212.80         5.48 o                         
  -1   9   4       1094.97       1090.57        16.29 o                         
   0   9   4        152.61        144.80         3.27 o                         
   1   9   4         49.45         25.38         1.28 o                         
   2   9   4         37.18         32.07         2.20 o                         
   3   9   4         10.52         10.67         1.64 o                         
   4   9   4          0.94          1.49         1.14 o                         
   5   9   4        323.49        362.40        11.87 o                         
  -6  10   4         80.56         75.47         3.12 o                         
  -5  10   4         84.49         76.79         2.94 o                         
  -4  10   4        641.01        622.91        12.09 o                         
  -3  10   4       1272.78       1250.88        22.02 o                         
  -2  10   4          8.16          7.32         0.83 o                         
  -1  10   4        180.42        185.49         3.21 o                         
   0  10   4       1449.60       1381.56        23.20 o                         
   1  10   4        143.36        145.40         5.05 o                         
   2  10   4        614.90        601.23        16.00 o                         
   3  10   4        261.16        252.41         8.39 o                         
   4  10   4        655.93        664.72        18.56 o                         
   5  10   4        216.79        223.61         8.60 o                         
  -5  11   4         26.34         29.69         1.96 o                         
  -4  11   4         11.94         10.97         1.20 o                         
  -3  11   4        188.15        179.33         8.03 o                         
  -2  11   4         63.62         64.97         2.74 o                         
  -1  11   4        327.37        335.17         9.44 o                         
   0  11   4        549.44        566.10        10.23 o                         
   1  11   4         65.04         57.88         2.92 o                         
   2  11   4        125.64        119.02         4.76 o                         
   3  11   4         58.61         61.57         3.63 o                         
   4  11   4          1.47          4.55         1.49 o                         
   5  11   4        125.56        127.98         6.19 o                         
  -5  12   4        279.82        287.55         6.94 o                         
  -4  12   4        837.55        816.70        15.41 o                         
  -3  12   4        744.59        714.63        13.40 o                         
  -2  12   4        749.25        739.96        13.50 o                         
  -1  12   4       2818.09       2874.24        98.72 o                         
   0  12   4        116.90        109.52         2.84 o                         
   1  12   4          1.54          1.71         0.85 o                         
   2  12   4         45.00         46.29         2.99 o                         
   3  12   4        221.86        208.04         7.61 o                         
   4  12   4         41.40         43.37         3.41 o                         
  -5  13   4          8.18         11.88         1.58 o                         
  -4  13   4         14.69         13.39         1.41 o                         
  -3  13   4         53.68         49.02         2.05 o                         
  -2  13   4         21.60         18.20         1.21 o                         
  -1  13   4          2.17          2.35         0.92 o                         
   0  13   4         74.51         63.28         3.13 o                         
   1  13   4          4.79          3.70         1.14 o                         
   2  13   4         14.72         18.98         2.28 o                         
   3  13   4         11.95         12.30         1.99 o                         
   4  13   4         23.47         29.86         3.34 o                         
  -5  14   4         65.04         58.87         3.91 o                         
  -4  14   4        179.20        183.44         4.95 o                         
  -3  14   4         44.13         36.44         1.85 o                         
  -2  14   4        122.82        116.11         4.83 o                         
  -1  14   4        294.53        291.80         8.75 o                         
   0  14   4         90.80        105.30         4.34 o                         
   1  14   4        688.92        676.24        17.99 o                         
   2  14   4        388.28        384.87        11.66 o                         
   3  14   4        426.73        460.24        13.86 o                         
   4  14   4        206.16        208.47         8.25 o                         
  -4  15   4        265.53        269.94         6.50 o                         
  -3  15   4         94.63         80.84         4.27 o                         
  -2  15   4          3.55         -0.64         0.85 o                         
  -1  15   4          0.30          1.71         1.00 o                         
   1  15   4          3.80          7.25         1.49 o                         
   2  15   4         45.44         46.50         3.27 o                         
   3  15   4          0.78          1.28         1.14 o                         
  -4  16   4         55.26         49.98         3.70 o                         
  -3  16   4        152.86        143.91         6.04 o                         
  -2  16   4        293.19        300.05         9.60 o                         
   1  16   4        813.54        909.74        23.68 o                         
   2  16   4        406.06        416.94        12.80 o                         
   3  16   4        141.70        153.22         6.68 o                         
  -3  17   4        139.80        142.27         6.11 o                         
  -2  17   4          0.58          0.50         1.07 o                         
   1  17   4          8.96         13.15         2.13 o                         
   2  17   4          5.07          3.84         1.49 o                         
  -3  18   4        285.93        297.49        10.17 o                         
   2  18   4        256.77        270.33         9.60 o                         
  -5   1   5        432.26        422.51         8.09 o                         
  -4   1   5         59.01         53.25         1.76 o                         
  -3   1   5       3179.65       3013.60        49.30 o                         
  -2   1   5       2988.00       2974.23        48.54 o                         
  -1   1   5         19.01         14.44         0.75 o                         
   0   1   5       2743.85       2651.05        44.07 o                         
   1   1   5       1717.57       1678.18        27.73 o                         
   2   1   5       1147.29       1106.47        18.70 o                         
   3   1   5          1.39          2.83         0.53 o                         
   4   1   5        255.67        249.50         5.40 o                         
  -7   2   5         38.56         44.37         3.48 o                         
  -6   2   5        409.96        405.63        11.66 o                         
  -5   2   5         57.92         57.02         2.92 o                         
  -4   2   5         15.00         18.22         1.02 o                         
  -3   2   5          2.97          2.21         0.45 o                         
  -2   2   5        123.13        135.86         3.02 o                         
  -1   2   5         41.45         41.05         1.33 o                         
   0   2   5       1142.23       1164.82        19.94 o                         
   1   2   5       1099.38       1047.80        17.62 o                         
   2   2   5        350.50        358.62         6.68 o                         
   3   2   5        122.01        113.18         2.81 o                         
   4   2   5         77.07         82.98         3.77 o                         
   5   2   5          4.68          3.63         1.14 o                         
  -7   3   5          2.23          5.83         1.92 o                         
  -6   3   5        421.99        411.32        11.94 o                         
  -5   3   5        770.23        776.71        19.98 o                         
  -4   3   5        812.08        765.67        13.47 o                         
  -3   3   5        469.90        479.52         8.72 o                         
  -2   3   5        680.21        708.82        12.29 o                         
  -1   3   5       1458.02       1521.20        28.97 o                         
   0   3   5        616.51        596.40        10.38 o                         
   1   3   5        266.51        256.91         4.95 o                         
   2   3   5         20.98         18.55         1.17 o                         
   3   3   5       1354.85       1277.80        26.91 o                         
   4   3   5        380.22        379.82        11.02 o                         
   5   3   5         92.25         99.40         4.62 o                         
  -6   4   5          1.60          0.90         0.80 o                         
  -5   4   5          1.31          0.14         0.85 o                         
  -4   4   5         14.77         11.69         0.87 o                         
  -3   4   5        471.26        478.18         9.78 o                         
  -2   4   5        440.78        483.53         8.72 o                         
  -1   4   5        806.45        833.99        14.25 o                         
   0   4   5          0.50          0.25         0.30 o                         
   1   4   5        545.04        535.93         9.47 o                         
   2   4   5         29.52         30.64         1.16 o                         
   3   4   5          3.78          3.93         1.92 o                         
   4   4   5          0.70          5.40         1.28 o                         
   5   4   5         97.81         93.71         4.55 o                         
  -6   5   5        304.84        291.43         6.86 o                         
  -5   5   5        254.25        261.94         8.46 o                         
  -4   5   5       1345.57       1277.47        31.36 o                         
  -3   5   5         34.71         31.37         1.25 o                         
  -2   5   5         35.44         42.68         3.34 o                         
  -1   5   5        583.83        547.21         9.70 o                         
   0   5   5       1100.78       1091.58        18.38 o                         
   1   5   5        758.87        747.56        12.89 o                         
   2   5   5        109.31        100.44         3.63 o                         
   3   5   5       1199.29       1159.38        28.58 o                         
   4   5   5        608.66        609.05        16.57 o                         
   5   5   5        101.98        110.14         5.12 o                         
  -7   6   5          2.21          2.49         1.42 o                         
  -6   6   5         25.12         31.02         1.99 o                         
  -5   6   5        219.17        212.74         5.33 o                         
  -4   6   5         13.14          8.60         1.49 o                         
  -3   6   5        315.80        281.36         5.58 o                         
  -2   6   5        381.44        378.22         7.05 o                         
  -1   6   5         12.95         16.00         1.81 o                         
   0   6   5        230.43        234.60        13.16 o                         
   1   6   5        153.74        167.42         3.95 o                         
   3   6   5          7.05         10.17         1.56 o                         
   4   6   5          6.24          8.32         1.56 o                         
   5   6   5          0.06          0.14         1.00 o                         
   6   6   5          8.61         10.17         2.20 o                         
  -6   7   5        301.37        297.40         7.79 o                         
  -5   7   5        271.76        262.58         6.26 o                         
  -4   7   5        543.37        582.82        11.31 o                         
  -3   7   5         47.69         65.54         1.66 o                         
  -2   7   5        192.51        197.60         3.44 o                         
  -1   7   5       1111.09       1118.64        19.20 o                         
   0   7   5        131.17        136.79         6.20 o                         
   1   7   5        790.83        722.84        22.47 o                         
   2   7   5       1099.26       1026.63        25.31 o                         
   3   7   5        572.94        541.93        14.79 o                         
   4   7   5        262.85        262.15         8.75 o                         
   5   7   5         46.29         56.53         3.77 o                         
  -6   8   5          5.72          4.91         1.16 o                         
  -5   8   5         18.63         21.46         1.78 o                         
  -4   8   5          8.16          4.25         0.90 o                         
  -3   8   5          0.50          1.43         0.58 o                         
  -2   8   5        280.67        274.97         4.52 o                         
  -1   8   5        480.67        491.62         8.95 o                         
   0   8   5        741.40        738.92        12.90 o                         
   1   8   5          6.22          6.74         1.67 o                         
   2   8   5         16.97         21.76         1.85 o                         
   3   8   5         81.26         77.22         3.84 o                         
   4   8   5         52.09         54.53         3.48 o                         
   5   8   5          4.09          6.11         1.78 o                         
  -6   9   5        136.30        140.44         4.42 o                         
  -5   9   5         42.33         40.79         2.16 o                         
  -4   9   5        607.67        622.56        12.12 o                         
  -3   9   5       1222.71       1185.42        21.01 o                         
  -2   9   5       1655.96       1696.03        23.40 o                         
  -1   9   5        333.69        348.73         8.39 o                         
   0   9   5        131.14        136.73         3.19 o                         
   1   9   5        558.47        451.53        46.71 o                         
   2   9   5        633.53        632.52        16.71 o                         
   3   9   5         11.14         24.32         2.56 o                         
   4   9   5         39.82         42.87         3.13 o                         
   5   9   5        834.32        868.36        23.82 o                         
  -6  10   5          0.02          1.54         1.07 o                         
  -5  10   5         41.69         47.22         2.41 o                         
  -4  10   5         29.19         28.07         1.75 o                         
  -3  10   5        316.88        292.67         7.93 o                         
  -2  10   5        803.42        759.18        15.78 o                         
  -1  10   5          7.38          8.49         0.84 o                         
   0  10   5         43.93         42.55         1.56 o                         
   1  10   5          0.03          1.00         0.71 o                         
   2  10   5         18.08         21.33         1.99 o                         
   3  10   5         75.49         80.13         4.05 o                         
   4  10   5        388.56        407.34        12.66 o                         
   5  10   5          4.93          7.25         1.92 o                         
  -5  11   5         73.16         66.28         2.86 o                         
  -4  11   5        270.40        260.65         6.23 o                         
  -3  11   5        340.96        337.83         7.18 o                         
  -2  11   5        351.53        348.24         7.06 o                         
  -1  11   5       1630.48       1601.00        26.95 o                         
   0  11   5        232.16        236.17         4.98 o                         
   1  11   5        498.54        466.71        12.80 o                         
   2  11   5        440.43        442.32        12.66 o                         
   3  11   5        190.99        196.59         7.32 o                         
   4  11   5         15.80         14.50         2.28 o                         
  -5  12   5        305.87        323.37         7.64 o                         
  -4  12   5         42.57         45.98         2.23 o                         
  -3  12   5          1.92          3.73         0.79 o                         
  -2  12   5         47.36         46.21         1.84 o                         
  -1  12   5         95.70        100.99         2.81 o                         
   0  12   5        372.32        355.13         7.01 o                         
   1  12   5         81.66         87.10         3.91 o                         
   2  12   5         36.77         30.22         2.56 o                         
   3  12   5         13.56         16.78         2.28 o                         
   4  12   5          1.06          3.63         1.49 o                         
  -5  13   5        625.71        657.50        13.37 o                         
  -4  13   5        237.89        231.32         5.90 o                         
  -3  13   5         90.83         90.64         2.95 o                         
  -2  13   5        167.74        162.04         5.97 o                         
  -1  13   5        871.77        855.21        21.69 o                         
   0  13   5       1406.27       1462.12        35.48 o                         
   1  13   5         30.17         28.16         2.28 o                         
   2  13   5        660.82        642.83        17.63 o                         
   3  13   5        239.66        251.06         8.89 o                         
   4  13   5        124.71        128.20         6.19 o                         
  -4  14   5        241.59        255.66         6.27 o                         
  -3  14   5          5.20          9.83         1.20 o                         
  -2  14   5         36.95         38.18         2.70 o                         
  -1  14   5          2.82          2.92         1.07 o                         
   0  14   5         66.23         74.80         3.63 o                         
   1  14   5          6.42         10.45         1.78 o                         
   2  14   5         69.82         72.17         4.05 o                         
   3  14   5          2.83          4.91         1.56 o                         
  -4  15   5        315.48        316.49         7.35 o                         
  -3  15   5        554.25        567.96        16.21 o                         
  -2  15   5          6.02          2.06         1.14 o                         
   0  15   5        268.04        288.39         9.03 o                         
   1  15   5        102.58         99.83         4.69 o                         
   2  15   5        198.11        200.65         7.54 o                         
   3  15   5        163.35        175.19         7.32 o                         
  -4  16   5          1.43          0.43         1.14 o                         
  -3  16   5         66.94         75.65         4.34 o                         
  -2  16   5          0.11          0.21         1.07 o                         
   1  16   5         33.72         31.85         2.77 o                         
   2  16   5          0.01          0.14         1.21 o                         
  -3  17   5        107.76        108.07         5.33 o                         
   1  17   5        284.89        286.18         9.67 o                         
   2  17   5        197.58        198.66         7.82 o                         
  -5   0   6          3.41          7.75         1.28 o                         
  -4   0   6        869.90        795.84        19.84 o                         
  -3   0   6       2653.89       2529.50        58.94 o                         
  -2   0   6       1089.46       1118.85        26.88 o                         
  -1   0   6        718.29        750.40        18.42 o                         
   0   0   6        707.08        677.24        16.71 o                         
   1   0   6       1632.83       1646.21        38.75 o                         
   2   0   6         11.59         15.07         1.28 o                         
   3   0   6        607.78        571.37        14.79 o                         
   4   0   6         33.76         42.02         2.49 o                         
  -5   1   6          3.49          3.87         0.85 o                         
  -4   1   6        434.40        384.90         7.41 o                         
  -3   1   6        359.50        338.71         7.04 o                         
  -2   1   6        480.97        464.84         8.50 o                         
  -1   1   6        408.47        440.48         8.04 o                         
   0   1   6        154.09        151.27         3.32 o                         
   1   1   6        193.37        193.79         4.05 o                         
   2   1   6        103.91        100.23         2.56 o                         
   3   1   6        255.37        239.97         5.10 o                         
   4   1   6         78.31         79.85         3.70 o                         
  -6   2   6        208.93        191.69         6.68 o                         
  -5   2   6         89.24         79.56         3.63 o                         
  -4   2   6        231.49        230.87         4.90 o                         
  -3   2   6          7.30         10.14         1.24 o                         
  -2   2   6        638.39        603.08        10.73 o                         
  -1   2   6        419.98        418.79         7.72 o                         
   0   2   6       2750.75       2718.17        44.54 o                         
   1   2   6        675.39        650.79        16.14 o                         
   2   2   6        619.93        599.89        10.76 o                         
   3   2   6       1560.66       1464.72        24.81 o                         
   4   2   6         76.72         75.08         3.63 o                         
  -6   3   6          0.13         -0.50         0.85 o                         
  -5   3   6          0.00         -0.28         0.71 o                         
  -4   3   6        101.85         99.03         3.52 o                         
  -3   3   6        115.26        105.39         4.16 o                         
  -2   3   6          0.14          0.75         0.40 o                         
  -1   3   6          2.10          5.84         0.68 o                         
   0   3   6         15.69         14.67         0.85 o                         
   1   3   6        507.02        479.12         8.67 o                         
   2   3   6        120.62        108.22         3.06 o                         
   3   3   6         19.60         20.27         1.14 o                         
   4   3   6          6.38          8.18         1.49 o                         
   5   3   6         40.69         38.11         2.92 o                         
  -6   4   6        327.13        326.64        10.24 o                         
  -5   4   6        880.15        867.22        22.40 o                         
  -4   4   6        336.60        350.78         6.92 o                         
  -3   4   6       1519.02       1455.92        24.56 o                         
  -2   4   6        438.51        436.05         8.09 o                         
  -1   4   6        735.24        725.05        12.67 o                         
   0   4   6        734.88        717.01        12.52 o                         
   1   4   6        105.80        107.38         2.64 o                         
   2   4   6        278.91        263.86         5.30 o                         
   3   4   6         13.41         10.17         1.49 o                         
   4   4   6        452.37        457.11        13.08 o                         
   5   4   6        104.38        117.53         5.40 o                         
  -7   5   6         63.16         66.20         4.19 o                         
  -6   5   6         80.01         82.55         5.58 o                         
  -5   5   6         12.95         18.84         2.20 o                         
  -4   5   6         18.65         26.73         2.13 o                         
  -3   5   6          4.94          5.05         0.85 o                         
  -2   5   6          0.87          3.63         0.56 o                         
  -1   5   6          2.53          7.50         1.53 o                         
   0   5   6        568.66        555.34         9.95 o                         
   1   5   6         82.78         82.99         2.23 o                         
   2   5   6        280.59        268.18         5.42 o                         
   3   5   6          0.18          0.85         0.78 o                         
   4   5   6         98.76        100.89         4.62 o                         
   5   5   6         31.41         37.54         3.20 o                         
  -6   6   6        518.74        543.54        11.28 o                         
  -5   6   6        750.77        728.79        19.62 o                         
  -4   6   6        428.72        403.00        11.73 o                         
  -3   6   6        648.77        701.58        12.55 o                         
  -2   6   6        260.01        267.85         5.42 o                         
  -1   6   6        212.09        212.99         4.45 o                         
   0   6   6         52.59         48.32         1.61 o                         
   1   6   6        197.58        192.36         4.09 o                         
   2   6   6        708.68        660.04        11.78 o                         
   3   6   6        263.80        237.76         7.68 o                         
   4   6   6        535.00        545.27        15.43 o                         
   5   6   6        547.00        580.19        16.85 o                         
  -6   7   6         43.45         43.16         3.16 o                         
  -5   7   6         22.89         22.70         2.10 o                         
  -4   7   6        218.79        195.52         4.93 o                         
  -3   7   6         93.58         89.14         2.49 o                         
  -2   7   6        188.37        184.42         4.06 o                         
  -1   7   6          4.26          4.46         0.75 o                         
   0   7   6        167.31        159.56         3.59 o                         
   1   7   6          7.37         11.74         0.89 o                         
   2   7   6          3.30          4.91         1.14 o                         
   3   7   6         14.36         14.29         1.85 o                         
   4   7   6         53.82         59.30         3.63 o                         
   5   7   6         97.59        113.76         5.55 o                         
  -6   8   6        187.79        192.44        10.67 o                         
  -5   8   6        360.45        359.99         8.07 o                         
  -4   8   6        338.34        318.82         7.61 o                         
  -3   8   6        946.00        925.39        16.79 o                         
  -2   8   6        391.49        417.08         6.51 o                         
  -1   8   6       1674.65       1633.11        27.42 o                         
   0   8   6         22.47         24.93         1.32 o                         
   1   8   6        445.90        431.01         9.42 o                         
   2   8   6        425.20        378.54        10.81 o                         
   3   8   6         44.03         44.65         2.92 o                         
   4   8   6        101.57        114.26         5.26 o                         
   5   8   6         49.06         53.40         3.84 o                         
  -6   9   6         25.10         28.18         2.45 o                         
  -5   9   6          3.15          3.64         1.05 o                         
  -4   9   6         31.12         26.97         1.73 o                         
  -3   9   6          0.00          1.04         0.63 o                         
  -2   9   6        303.36        302.86         5.03 o                         
  -1   9   6        350.60        350.45         6.89 o                         
   0   9   6          0.18          0.82         1.03 o                         
   1   9   6          3.71          7.12         1.42 o                         
   2   9   6         43.79         41.38         2.70 o                         
   3   9   6          9.64          8.96         1.64 o                         
   4   9   6         36.76         37.75         3.13 o                         
  -5  10   6          8.43         10.11         1.43 o                         
  -4  10   6        109.41        108.37         4.12 o                         
  -3  10   6          6.93          7.91         1.00 o                         
  -2  10   6        502.24        503.48         7.75 o                         
  -1  10   6        260.17        256.93         5.38 o                         
   0  10   6       1018.00        989.70        17.22 o                         
   1  10   6       1039.49        932.85        23.39 o                         
   2  10   6        947.51        898.79        23.11 o                         
   3  10   6         89.81         94.28         4.62 o                         
   4  10   6        169.70        177.68         7.32 o                         
  -5  11   6          0.02          0.85         0.85 o                         
  -4  11   6          5.48          5.21         1.00 o                         
  -3  11   6         26.49         27.71         1.74 o                         
  -2  11   6          0.12          1.85         1.00 o                         
  -1  11   6         25.89         27.98         1.41 o                         
   0  11   6        481.99        465.14         8.82 o                         
   1  11   6         13.18         16.14         1.92 o                         
   2  11   6          0.01          0.28         1.00 o                         
   3  11   6         73.54         70.39         3.98 o                         
   4  11   6          8.51          8.46         1.92 o                         
  -5  12   6        641.18        673.78        15.54 o                         
  -4  12   6        814.83        840.96        15.99 o                         
  -3  12   6         34.86         39.64         1.89 o                         
  -2  12   6        701.76        690.39        18.34 o                         
  -1  12   6        906.66        907.01        16.04 o                         
   0  12   6        220.63        199.72         6.54 o                         
   1  12   6         78.57         84.11         3.91 o                         
   2  12   6         50.46         58.02         3.48 o                         
   3  12   6        183.21        176.90         7.04 o                         
   4  12   6        185.37        189.27         8.60 o                         
  -5  13   6         70.93         80.27         4.48 o                         
  -4  13   6         13.34         13.61         1.99 o                         
  -3  13   6        100.41        102.24         4.91 o                         
  -2  13   6        201.02        202.35         7.11 o                         
  -1  13   6          0.16          0.78         0.85 o                         
   0  13   6        309.20        301.75         9.17 o                         
   1  13   6         23.04         24.25         2.28 o                         
   2  13   6        249.29        254.54         8.75 o                         
   3  13   6         69.66         76.58         4.55 o                         
  -4  14   6        234.56        243.26         6.12 o                         
  -3  14   6         22.34         19.84         2.56 o                         
  -2  14   6        336.70        344.06        10.59 o                         
  -1  14   6        125.44        119.09         4.76 o                         
   0  14   6         96.85        105.59         4.55 o                         
   1  14   6        891.58        865.94        22.68 o                         
   2  14   6        137.49        138.79         5.97 o                         
   3  14   6        277.60        297.06        10.31 o                         
  -3  15   6         49.77         51.55         3.63 o                         
  -2  15   6         43.30         41.31         2.99 o                         
   0  15   6          0.95          3.13         1.21 o                         
   1  15   6          0.01          0.71         1.14 o                         
   2  15   6         33.76         36.19         3.13 o                         
  -3  16   6        465.36        488.25        14.65 o                         
  -2  16   6        362.51        371.36        11.45 o                         
   1  16   6        150.30        163.32         6.61 o                         
   2  16   6        138.57        131.54         6.04 o                         
   1  17   6          3.87          6.04         1.71 o                         
  -5   1   7          2.61          2.66         0.68 o                         
  -4   1   7         17.92         17.42         1.13 o                         
  -3   1   7        687.47        663.91        11.97 o                         
  -2   1   7        320.22        324.74         6.41 o                         
  -1   1   7        565.25        560.14        10.16 o                         
   0   1   7        487.03        497.48         9.10 o                         
   1   1   7        693.81        669.07        11.92 o                         
   2   1   7       1520.80       1429.34        24.21 o                         
   3   1   7        100.70         95.42         2.74 o                         
   4   1   7         49.51         49.77         2.92 o                         
  -6   2   7         56.44         61.86         3.56 o                         
  -5   2   7         12.09         12.07         3.20 o                         
  -4   2   7          2.63          3.21         0.68 o                         
  -3   2   7       1201.57       1124.49        19.38 o                         
  -2   2   7        310.46        312.23         6.21 o                         
  -1   2   7        887.89        883.80        15.36 o                         
   0   2   7        265.81        285.40         5.71 o                         
   1   2   7         27.26         26.86         1.35 o                         
   2   2   7         81.23         80.58         2.33 o                         
   3   2   7        157.13        151.05         3.72 o                         
   4   2   7        202.85        193.82         6.83 o                         
  -6   3   7        220.83        218.92         7.61 o                         
  -5   3   7        585.10        579.90        15.78 o                         
  -4   3   7       1064.01       1009.54        17.67 o                         
  -3   3   7        640.10        654.02        11.81 o                         
  -2   3   7          1.67          1.89         0.50 o                         
  -1   3   7       1379.53       1389.79        44.01 o                         
   0   3   7        429.69        406.01         7.67 o                         
   1   3   7         68.17         64.39         1.99 o                         
   2   3   7        115.45        104.10         2.76 o                         
   3   3   7        761.87        706.90        12.82 o                         
   4   3   7        347.73        333.04        10.24 o                         
  -6   4   7        167.90        180.95         6.83 o                         
  -5   4   7         23.84         23.25         2.20 o                         
  -4   4   7        145.25        132.44         3.42 o                         
  -3   4   7         79.73         68.05         2.15 o                         
  -2   4   7         60.01         64.70         2.20 o                         
  -1   4   7        452.66        454.83         9.28 o                         
   0   4   7         22.69         20.10         1.11 o                         
   1   4   7          0.02          1.83         1.81 o                         
   2   4   7          6.50          7.00         0.82 o                         
   3   4   7         54.99         56.24         3.06 o                         
   4   4   7          0.10          0.21         0.92 o                         
   5   4   7          0.00          1.28         1.14 o                         
  -6   5   7         16.83         17.85         2.35 o                         
  -5   5   7        244.63        241.96         8.18 o                         
  -4   5   7       1276.77       1253.12        21.84 o                         
  -3   5   7        531.28        505.79         9.49 o                         
  -2   5   7        659.24        653.31        11.76 o                         
  -1   5   7        470.37        454.69         8.52 o                         
   0   5   7       1243.18       1171.57        20.03 o                         
   1   5   7        245.39        243.75         5.10 o                         
   2   5   7          1.32          1.30         0.44 o                         
   3   5   7        300.87        280.14         8.67 o                         
   4   5   7        110.49        106.65         4.83 o                         
   5   5   7        189.26        171.28         6.97 o                         
  -6   6   7          5.14          3.76         1.03 o                         
  -5   6   7         12.65         13.22         2.06 o                         
  -4   6   7         12.62         15.22         1.99 o                         
  -3   6   7         55.04         42.80         2.24 o                         
  -2   6   7         29.08         31.88         2.84 o                         
  -1   6   7          0.02          0.37         0.44 o                         
   0   6   7        147.18        147.30         3.49 o                         
   1   6   7         69.47         69.88         2.15 o                         
   2   6   7         30.78         30.77         2.06 o                         
   3   6   7        141.05        139.50         5.47 o                         
   4   6   7          1.25          2.49         1.21 o                         
   5   6   7         11.07         14.79         2.35 o                         
  -6   7   7          9.26         10.46         4.12 o                         
  -5   7   7        563.15        577.15        11.71 o                         
  -4   7   7        229.41        244.73         8.32 o                         
  -3   7   7        118.57        130.32         3.36 o                         
  -2   7   7       1484.33       1474.25        25.06 o                         
  -1   7   7        276.16        280.78         5.78 o                         
   0   7   7        824.28        793.47        18.81 o                         
   1   7   7        153.81        149.58         3.56 o                         
   2   7   7        295.64        284.40         8.75 o                         
   3   7   7        218.87        197.45         6.97 o                         
   4   7   7         94.86         97.62         4.83 o                         
   5   7   7         33.66         44.30         3.98 o                         
  -6   8   7          0.47          0.28         1.42 o                         
  -5   8   7          3.33          4.32         1.14 o                         
  -4   8   7         72.04         72.74         2.76 o                         
  -3   8   7          1.44          1.56         0.63 o                         
  -2   8   7        283.06        271.04         4.65 o                         
  -1   8   7        500.15        479.65         9.05 o                         
   0   8   7         38.82         38.00         1.58 o                         
   1   8   7          1.69          3.12         0.68 o                         
   2   8   7          9.53          8.18         1.42 o                         
   3   8   7          0.45          2.42         1.14 o                         
   4   8   7         71.74         81.13         4.48 o                         
  -5   9   7        273.98        284.71        11.13 o                         
  -4   9   7         79.49         84.76         3.04 o                         
  -3   9   7        282.23        263.14         5.98 o                         
  -2   9   7       1597.85       1565.19        26.64 o                         
  -1   9   7         12.42         13.54         1.16 o                         
   0   9   7          2.49          4.11         0.70 o                         
   1   9   7        931.33        857.91        21.83 o                         
   2   9   7        390.21        360.20        10.74 o                         
   3   9   7         77.81         80.84         4.27 o                         
   4   9   7        127.57        120.66         5.69 o                         
  -5  10   7         38.17         37.40         2.26 o                         
  -4  10   7          7.25          6.40         1.14 o                         
  -3  10   7          1.53          2.39         0.78 o                         
  -2  10   7         43.21         43.85         3.34 o                         
  -1  10   7         74.78         73.34         2.36 o                         
   0  10   7         36.12         35.60         2.52 o                         
   1  10   7        121.36        115.54         4.69 o                         
   2  10   7          0.02          5.83         1.49 o                         
   3  10   7          9.00         11.09         1.99 o                         
   4  10   7         54.60         50.48         3.77 o                         
  -5  11   7        258.53        258.22         6.61 o                         
  -4  11   7          3.42          3.94         1.02 o                         
  -3  11   7        210.46        224.40         5.42 o                         
  -2  11   7         54.84         59.23         3.34 o                         
  -1  11   7        633.63        607.83        16.74 o                         
   0  11   7         56.06         52.84         1.98 o                         
   1  11   7       1165.05       1066.73        26.81 o                         
   2  11   7        356.45        348.04        10.74 o                         
   3  11   7         59.48         66.84         4.05 o                         
  -5  12   7        187.06        212.38         8.03 o                         
  -4  12   7        182.61        202.20         5.34 o                         
  -3  12   7          0.53          0.78         1.07 o                         
  -2  12   7         40.01         39.18         2.84 o                         
  -1  12   7         25.28         29.70         2.42 o                         
   0  12   7         16.57         16.50         1.85 o                         
   1  12   7        206.59        189.91         6.83 o                         
   2  12   7         86.70         87.03         4.48 o                         
   3  12   7          4.24          4.83         1.64 o                         
  -4  13   7        498.35        538.95        16.07 o                         
  -3  13   7         28.49         27.87         2.70 o                         
  -2  13   7        101.86         96.70         4.55 o                         
  -1  13   7        609.39        596.04        11.49 o                         
   0  13   7        528.22        538.52        14.79 o                         
   1  13   7        156.97        162.61         6.26 o                         
   2  13   7         59.48         59.94         3.77 o                         
   3  13   7        161.37        169.58         7.89 o                         
  -3  14   7         12.49         10.10         1.99 o                         
  -2  14   7         33.00         38.75         2.92 o                         
   0  14   7         51.51         52.33         3.20 o                         
   1  14   7        226.28        246.15         8.46 o                         
   2  14   7         62.44         56.67         3.77 o                         
  -3  15   7        529.67        549.54        16.07 o                         
  -2  15   7         79.82         75.37         4.12 o                         
   0  15   7        147.95        168.23         6.47 o                         
   1  15   7         37.24         36.47         3.13 o                         
   2  15   7        191.79        208.04         8.18 o                         
  -2  16   7         54.56         67.33         4.34 o                         
   1  16   7         31.59         36.90         3.13 o                         
  -5   0   8       1317.95       1237.52        30.57 o                         
  -4   0   8        297.69        272.10         8.25 o                         
  -3   0   8        784.12        719.97        18.42 o                         
  -2   0   8         71.78         69.32         3.13 o                         
  -1   0   8        162.02        171.07         5.62 o                         
   0   0   8          3.76          3.48         0.92 o                         
   1   0   8          2.42          1.71         0.78 o                         
   2   0   8       1075.25       1003.38        24.89 o                         
   3   0   8        217.40        198.94         6.61 o                         
  -6   1   8         84.62         87.88         4.62 o                         
  -5   1   8         48.19         43.76         1.94 o                         
  -4   1   8         56.03         55.92         2.08 o                         
  -3   1   8          3.04          4.62         1.64 o                         
  -2   1   8        196.11        199.67         4.50 o                         
  -1   1   8        103.08        106.79         2.87 o                         
   0   1   8         95.26        102.74         3.91 o                         
   1   1   8        144.18        145.83         3.54 o                         
   2   1   8         28.90         31.48         1.51 o                         
   3   1   8         66.38         63.56         2.24 o                         
   4   1   8          2.04          1.78         1.07 o                         
  -6   2   8         62.59         49.20         3.27 o                         
  -5   2   8         94.04         88.66         2.81 o                         
  -4   2   8        539.13        511.27         9.78 o                         
  -3   2   8          1.68          1.82         0.60 o                         
  -2   2   8        299.51        294.04         6.06 o                         
  -1   2   8        795.72        798.71        14.20 o                         
   0   2   8        851.64        844.95        14.91 o                         
   1   2   8        234.14        223.99         4.90 o                         
   2   2   8        489.10        460.50         8.85 o                         
   3   2   8        618.89        552.94        10.48 o                         
   4   2   8         21.81         28.44         2.42 o                         
  -6   3   8          0.56         -0.50         0.92 o                         
  -5   3   8         16.98         14.86         1.99 o                         
  -4   3   8        164.54        155.73         4.62 o                         
  -3   3   8          0.28          0.55         0.53 o                         
  -2   3   8        556.11        530.26         9.93 o                         
  -1   3   8         16.92         19.43         1.16 o                         
   0   3   8          2.78          2.45         0.58 o                         
   1   3   8         18.59         20.64         1.20 o                         
   2   3   8         15.26         14.51         1.32 o                         
   3   3   8         16.73         13.72         1.92 o                         
   4   3   8        355.41        358.35        11.02 o                         
  -6   4   8         70.22         75.65         4.19 o                         
  -5   4   8        186.08        186.50         6.90 o                         
  -4   4   8        508.85        525.49        10.05 o                         
  -3   4   8        884.24        841.85        15.03 o                         
  -2   4   8        789.36        756.44        13.60 o                         
  -1   4   8        396.58        389.53         7.64 o                         
   0   4   8        624.15        604.63        11.09 o                         
   1   4   8        210.89        201.99         5.69 o                         
   2   4   8        143.03        131.13         6.33 o                         
   3   4   8         23.77         25.03         2.13 o                         
   4   4   8        150.88        144.76         5.90 o                         
   5   4   8        243.13        253.55         9.10 o                         
  -6   5   8         18.88         16.92         2.35 o                         
  -5   5   8         13.09         17.14         2.28 o                         
  -4   5   8         18.74         15.10         1.24 o                         
  -3   5   8         58.14         45.04         1.87 o                         
  -2   5   8         91.87         81.30         2.51 o                         
  -1   5   8          4.45          5.34         0.80 o                         
   0   5   8          1.12          2.54         0.60 o                         
   1   5   8        145.27        143.73         3.57 o                         
   2   5   8         38.75         39.36         1.67 o                         
   3   5   8         43.69         41.81         2.77 o                         
   4   5   8         40.06         35.12         2.84 o                         
  -6   6   8        468.63        484.48        14.79 o                         
  -5   6   8          8.60          8.11         1.85 o                         
  -4   6   8        258.12        260.23         8.67 o                         
  -3   6   8        334.67        361.43         7.35 o                         
  -2   6   8        315.20        324.04         6.63 o                         
  -1   6   8        629.22        616.62        11.36 o                         
   0   6   8        134.77        127.04         3.29 o                         
   1   6   8       1299.57       1251.71        21.57 o                         
   2   6   8        136.82        125.28         4.98 o                         
   3   6   8        264.66        236.55         7.96 o                         
   4   6   8        225.40        220.13         8.03 o                         
  -5   7   8         93.62        107.86         3.70 o                         
  -4   7   8         44.59         41.59         2.99 o                         
  -3   7   8          0.34          0.56         0.58 o                         
  -2   7   8         52.92         59.26         7.86 o                         
  -1   7   8         13.78         14.34         1.88 o                         
   0   7   8        705.32        681.03        12.44 o                         
   1   7   8          1.18          1.96         0.60 o                         
   2   7   8          0.03          0.00         0.78 o                         
   3   7   8         13.96         16.64         2.20 o                         
   4   7   8          0.64          0.78         1.21 o                         
  -5   8   8        468.81        474.24        10.21 o                         
  -4   8   8        127.99        137.51         4.10 o                         
  -3   8   8        733.81        746.35        19.91 o                         
  -2   8   8        275.51        281.19         6.05 o                         
  -1   8   8        784.49        747.07        13.55 o                         
   0   8   8         67.27         66.70         2.26 o                         
   1   8   8        145.52        135.28         3.66 o                         
   2   8   8         79.35         68.90         3.56 o                         
   3   8   8        159.28        159.98         6.40 o                         
   4   8   8        199.71        198.51         7.75 o                         
  -5   9   8         42.83         40.54         2.41 o                         
  -4   9   8        125.18        122.55         3.84 o                         
  -3   9   8          0.05          3.64         2.38 o                         
  -2   9   8        215.61        220.16         5.07 o                         
  -1   9   8          0.81          0.21         0.55 o                         
   0   9   8         25.42         29.48         1.51 o                         
   1   9   8         40.54         41.17         2.84 o                         
   2   9   8         41.70         43.02         2.92 o                         
   3   9   8         39.97         48.85         3.41 o                         
  -5  10   8         53.51         48.78         3.63 o                         
  -4  10   8         58.34         61.47         2.66 o                         
  -3  10   8         63.98         71.88         4.05 o                         
  -2  10   8        474.33        476.76         9.32 o                         
  -1  10   8         19.49         18.88         1.36 o                         
   0  10   8        528.52        510.87        12.51 o                         
   1  10   8        483.67        461.09        13.08 o                         
   2  10   8        210.33        207.12         7.47 o                         
   3  10   8        357.48        354.01        11.45 o                         
  -5  11   8          0.07         -0.71         1.28 o                         
  -4  11   8          9.50         13.47         1.55 o                         
  -3  11   8        216.42        233.35         8.32 o                         
  -2  11   8         42.31         38.18         2.77 o                         
  -1  11   8          0.59          0.21         0.55 o                         
   0  11   8          8.53         10.57         1.13 o                         
   1  11   8          2.93          3.84         1.28 o                         
   2  11   8          0.00          1.85         1.21 o                         
   3  11   8        171.76        176.54         7.25 o                         
  -4  12   8        393.35        429.02        13.44 o                         
  -3  12   8        190.01        195.46         7.54 o                         
  -2  12   8         89.78         96.06         4.55 o                         
  -1  12   8          7.79          7.64         1.06 o                         
   0  12   8        421.13        398.66        11.59 o                         
   1  12   8          1.96          2.20         1.21 o                         
   2  12   8         35.67         34.13         2.84 o                         
  -3  13   8         55.10         53.89         3.70 o                         
  -2  13   8          5.56          3.48         1.28 o                         
  -1  13   8          0.13          1.21         0.70 o                         
   0  13   8        183.04        191.55         6.83 o                         
   1  13   8         14.70         15.50         2.20 o                         
   2  13   8        112.77        110.06         5.40 o                         
  -3  14   8        323.30        342.00        11.23 o                         
  -2  14   8        293.97        310.07        10.10 o                         
   0  14   8        309.55        316.19        10.03 o                         
   1  14   8        617.42        618.86        17.42 o                         
  -2  15   8         95.95        110.06         5.19 o                         
   0  15   8          1.93          3.13         1.42 o                         
   1  15   8         13.94         12.51         2.13 o                         
  -6   1   9        503.52        510.01        15.07 o                         
  -5   1   9        158.96        145.88         3.97 o                         
  -4   1   9        538.55        510.84         9.95 o                         
  -3   1   9        108.80        105.64         3.07 o                         
  -2   1   9       1351.16       1291.70        22.35 o                         
  -1   1   9        294.17        284.16         6.03 o                         
   0   1   9          8.42          7.94         0.90 o                         
   1   1   9        471.31        466.64         9.07 o                         
   2   1   9        211.69        202.26         4.78 o                         
   3   1   9         50.23         46.18         1.99 o                         
   4   1   9         53.72         58.16         3.63 o                         
  -6   2   9         20.28         27.30         2.92 o                         
  -5   2   9        119.25        123.50         3.59 o                         
  -4   2   9         81.73         92.57         4.98 o                         
  -3   2   9        691.16        668.58        12.42 o                         
  -2   2   9          4.76          4.29         0.80 o                         
  -1   2   9         19.91         23.15         1.35 o                         
   0   2   9         11.65         12.81         1.78 o                         
   1   2   9         28.52         30.35         1.56 o                         
   2   2   9          0.54          3.42         0.77 o                         
   3   2   9        163.86        154.51         4.05 o                         
   4   2   9         38.73         33.35         2.70 o                         
  -6   3   9         27.11         26.31         2.84 o                         
  -5   3   9        531.02        519.54        14.79 o                         
  -4   3   9        437.95        432.07         8.69 o                         
  -3   3   9        154.54        163.39         4.12 o                         
  -2   3   9          5.87          7.73         0.95 o                         
  -1   3   9        515.73        504.48        14.47 o                         
   0   3   9        305.78        303.30         6.38 o                         
   1   3   9        244.27        242.52         5.40 o                         
   2   3   9        266.90        246.77         5.55 o                         
   3   3   9        203.21        202.85         7.18 o                         
   4   3   9        367.63        354.23        11.09 o                         
  -5   4   9         93.98         90.51         4.55 o                         
  -4   4   9          2.18          3.33         1.42 o                         
  -3   4   9         52.99         55.54         2.15 o                         
  -2   4   9         64.42         71.62         3.73 o                         
  -1   4   9        360.67        359.16         7.32 o                         
   0   4   9          4.12          4.32         0.78 o                         
   1   4   9          0.56          0.73         0.55 o                         
   2   4   9         38.80         36.22         1.76 o                         
   3   4   9          5.90          8.67         1.56 o                         
   4   4   9         26.32         26.81         2.63 o                         
  -5   5   9         84.57         76.79         4.19 o                         
  -4   5   9        134.53        132.23         3.70 o                         
  -3   5   9        465.60        451.38         8.97 o                         
  -2   5   9        116.86        124.09         3.44 o                         
  -1   5   9        522.32        525.04        10.05 o                         
   0   5   9        750.26        723.31        13.22 o                         
   1   5   9        307.35        307.83         6.51 o                         
   2   5   9        186.72        188.69         4.59 o                         
   3   5   9         59.69         62.92         3.63 o                         
   4   5   9         71.06         79.42         4.41 o                         
  -5   6   9          9.80         13.01         2.13 o                         
  -4   6   9         68.14         70.32         3.98 o                         
  -3   6   9         95.92         93.89         2.97 o                         
  -2   6   9        125.10        124.42         3.46 o                         
  -1   6   9         75.17         77.68         2.59 o                         
   0   6   9          0.58          2.02         0.72 o                         
   1   6   9          4.57          3.72         0.80 o                         
   2   6   9          0.94          1.56         1.00 o                         
   3   6   9         47.45         49.70         3.27 o                         
  -5   7   9        179.25        201.43         7.89 o                         
  -4   7   9         70.97         76.29         4.19 o                         
  -3   7   9        196.84        196.49         5.19 o                         
  -2   7   9        403.87        402.52         8.16 o                         
  -1   7   9        287.05        277.53         6.06 o                         
   0   7   9       1234.12       1215.85        21.24 o                         
   1   7   9          8.02          9.62         1.09 o                         
   2   7   9        235.00        252.05         8.53 o                         
   3   7   9        218.81        220.56         7.96 o                         
  -5   8   9        206.77        225.32         8.53 o                         
  -4   8   9          1.61          1.29         0.88 o                         
  -3   8   9         79.63         74.75         2.65 o                         
  -2   8   9          0.18          0.53         0.58 o                         
  -1   8   9          8.58          9.45         1.08 o                         
   0   8   9         31.44         34.18         1.73 o                         
   1   8   9        188.91        192.46         4.80 o                         
   2   8   9         85.66         78.99         4.12 o                         
   3   8   9         23.26         24.53         2.84 o                         
  -5   9   9        230.16        251.77         9.24 o                         
  -4   9   9         35.07         35.71         2.13 o                         
  -3   9   9        500.27        494.51        14.43 o                         
  -2   9   9        333.50        314.43         6.80 o                         
  -1   9   9          9.66         10.22         1.13 o                         
   0   9   9         13.67         13.41         1.26 o                         
   1   9   9        233.23        228.16         7.75 o                         
   2   9   9        244.54        232.22         8.11 o                         
   3   9   9        251.75        250.63         9.74 o                         
  -4  10   9          2.40          2.92         1.56 o                         
  -3  10   9         33.79         36.90         3.06 o                         
  -2  10   9         16.19         19.36         1.53 o                         
  -1  10   9        299.64        289.95         6.41 o                         
   0  10   9        106.40         97.53         3.04 o                         
   1  10   9         21.41         28.51         2.56 o                         
   2  10   9         13.95         13.72         2.20 o                         
  -3  11   9        620.29        671.34        18.77 o                         
  -2  11   9        129.52        135.52         5.69 o                         
  -1  11   9        111.00        106.24         3.27 o                         
   0  11   9        172.94        166.66         6.33 o                         
   1  11   9        147.72        134.52         5.62 o                         
   2  11   9         82.83         72.38         4.27 o                         
  -3  12   9        157.26        156.56         6.61 o                         
  -2  12   9          1.52          0.71         1.07 o                         
  -1  12   9          1.69          2.95         0.85 o                         
   0  12   9          2.18          2.56         1.21 o                         
   1  12   9        103.51        107.29         5.05 o                         
  -3  13   9        139.08        143.27         6.47 o                         
  -2  13   9         81.52         87.60         4.48 o                         
  -1  13   9        291.63        295.21         9.46 o                         
   0  13   9        224.73        222.48         7.75 o                         
   1  13   9        182.87        189.70         7.32 o                         
  -2  14   9         70.71         70.46         4.12 o                         
   0  14   9         12.25         13.44         2.13 o                         
  -5   0  10       1417.35       1368.41        34.06 o                         
  -4   0  10         35.12         34.48         2.63 o                         
  -3   0  10        403.18        371.79        10.95 o                         
  -2   0  10        352.38        353.02        10.45 o                         
  -1   0  10        216.69        211.45         7.11 o                         
   0   0  10         14.83         17.99         2.06 o                         
   1   0  10          1.09          7.25         1.42 o                         
   2   0  10        540.48        514.42        14.29 o                         
   3   0  10         39.65         41.03         2.84 o                         
  -5   1  10         29.92         29.79         1.83 o                         
  -4   1  10        265.32        253.19         5.86 o                         
  -3   1  10          2.22          2.29         0.83 o                         
  -2   1  10         18.50         19.79         2.38 o                         
  -1   1  10          3.15          4.23         0.96 o                         
   0   1  10          0.02          0.18         0.63 o                         
   1   1  10        110.66        110.54         3.27 o                         
   2   1  10         73.70         75.20         2.66 o                         
   3   1  10         17.81         15.48         2.17 o                         
  -5   2  10        178.81        170.97         4.57 o                         
  -4   2  10        192.92        186.58         4.75 o                         
  -3   2  10        300.64        303.83         6.66 o                         
  -2   2  10        264.90        269.71         6.03 o                         
  -1   2  10        856.66        850.04        15.46 o                         
   0   2  10        283.98        286.74         6.28 o                         
   1   2  10        321.82        327.47         7.01 o                         
   2   2  10         58.15         64.58         3.66 o                         
   3   2  10         92.24         84.89         4.27 o                         
  -5   3  10          1.89          1.21         1.14 o                         
  -4   3  10          4.23          5.65         1.00 o                         
  -3   3  10         36.35         33.70         1.96 o                         
  -2   3  10        487.93        492.82        13.51 o                         
  -1   3  10        105.84        102.85         3.12 o                         
   0   3  10         17.07         18.78         1.71 o                         
   1   3  10          1.64          1.88         0.75 o                         
   2   3  10         27.14         31.49         1.73 o                         
   3   3  10          3.66          7.82         1.71 o                         
  -5   4  10         96.01         91.93         4.76 o                         
  -4   4  10        390.46        384.96         8.11 o                         
  -3   4  10        177.65        169.15         4.42 o                         
  -2   4  10        641.07        649.41        12.29 o                         
  -1   4  10         15.80         13.01         1.39 o                         
   0   4  10        190.08        203.98         4.95 o                         
   1   4  10        376.22        369.77         7.72 o                         
   2   4  10         61.97         66.94         2.53 o                         
   3   4  10         27.35         30.64         2.70 o                         
  -5   5  10        103.96        111.27         5.55 o                         
  -4   5  10          0.37          0.81         0.73 o                         
  -3   5  10         24.95         29.41         1.72 o                         
  -2   5  10         35.04         31.49         1.68 o                         
  -1   5  10         32.93         32.33         1.78 o                         
   0   5  10         10.95         10.69         1.21 o                         
   1   5  10         91.63         97.06         3.11 o                         
   2   5  10        111.29        102.95         4.76 o                         
   3   5  10          3.36          4.91         1.42 o                         
  -4   6  10         35.90         31.07         2.92 o                         
  -3   6  10         35.64         42.97         2.06 o                         
  -2   6  10         57.52         60.17         2.38 o                         
  -1   6  10        152.75        154.41         4.15 o                         
   0   6  10        216.81        213.86         5.13 o                         
   1   6  10        911.18        907.85        16.51 o                         
   2   6  10        268.11        244.52         8.39 o                         
  -4   7  10        257.52        277.79         9.67 o                         
  -3   7  10          5.12          5.16         0.97 o                         
  -2   7  10         12.11         12.88         1.33 o                         
  -1   7  10         15.53         16.02         1.42 o                         
   0   7  10         37.36         33.38         1.81 o                         
   1   7  10          0.38          1.14         0.70 o                         
   2   7  10         66.10         64.42         3.91 o                         
  -4   8  10        392.42        421.27        13.15 o                         
  -3   8  10        107.56        120.30         3.77 o                         
  -2   8  10        150.87        154.34         5.37 o                         
  -1   8  10        296.55        286.38         6.44 o                         
   0   8  10        187.38        191.35         4.82 o                         
   1   8  10         14.68         15.71         2.13 o                         
   2   8  10         97.48         98.33         4.91 o                         
  -3   9  10          2.51          7.39         1.92 o                         
  -2   9  10        181.31        187.47         5.26 o                         
  -1   9  10         37.94         36.45         1.96 o                         
   0   9  10        208.49        208.68         5.13 o                         
   1   9  10         20.11         23.89         2.70 o                         
   2   9  10         14.49         13.51         2.42 o                         
  -3  10  10        298.78        302.04        10.24 o                         
  -2  10  10        333.71        360.12         7.81 o                         
  -1  10  10        670.94        683.27        13.02 o                         
   0  10  10        185.95        182.59         6.83 o                         
   1  10  10         43.68         44.44         3.20 o                         
  -3  11  10         79.53         95.63         5.62 o                         
  -2  11  10         63.14         66.55         3.98 o                         
  -1  11  10          7.08          8.53         1.18 o                         
   0  11  10         68.89         71.95         4.05 o                         
   1  11  10          8.91          9.74         2.13 o                         
  -2  12  10          1.36          2.77         1.42 o                         
  -1  12  10         53.84         60.08         2.56 o                         
   0  12  10        298.54        303.82         9.95 o                         
  -5   1  11        134.22        130.54         5.55 o                         
  -4   1  11         71.59         65.50         2.64 o                         
  -3   1  11        220.37        232.44         5.63 o                         
  -2   1  11       1062.80       1108.30        19.88 o                         
  -1   1  11         90.68         96.23         3.19 o                         
   0   1  11        196.82        209.71         5.20 o                         
   1   1  11        255.01        267.39         6.21 o                         
   2   1  11          6.59          6.88         1.11 o                         
   3   1  11        131.81        134.38         5.83 o                         
  -5   2  11        110.74        121.58         5.26 o                         
  -4   2  11         11.63         16.27         1.61 o                         
  -3   2  11         33.74         33.12         1.94 o                         
  -2   2  11          8.11          8.81         1.32 o                         
  -1   2  11        124.14        127.17         3.77 o                         
   0   2  11          2.85          4.47         0.98 o                         
   1   2  11         58.98         60.80         2.51 o                         
   2   2  11          0.41          0.56         0.68 o                         
  -4   3  11        113.45        116.25         3.67 o                         
  -3   3  11        133.43        141.45         4.09 o                         
  -2   3  11         35.57         36.12         1.94 o                         
  -1   3  11         61.08         64.76         2.74 o                         
   0   3  11        468.80        492.08         9.93 o                         
   1   3  11        193.09        198.64         5.03 o                         
   2   3  11        148.94        148.63         4.20 o                         
  -4   4  11          9.76         10.19         1.88 o                         
  -3   4  11         98.49        105.16         3.44 o                         
  -2   4  11         11.25         10.56         2.52 o                         
  -1   4  11         97.28         99.65         3.24 o                         
   0   4  11          6.89          8.47         1.14 o                         
   1   4  11         55.11         60.68         2.53 o                         
   2   4  11          0.08         -0.28         1.00 o                         
  -4   5  11        181.31        187.91         5.06 o                         
  -3   5  11        360.60        356.99         7.81 o                         
  -2   5  11         18.79         16.35         1.51 o                         
  -1   5  11        183.54        191.67         5.15 o                         
   0   5  11         20.93         23.02         1.67 o                         
   1   5  11        107.67        107.83         3.46 o                         
   2   5  11        226.44        233.64         8.32 o                         
  -3   6  11          2.77          4.01         1.01 o                         
  -2   6  11          2.14          2.43         0.85 o                         
  -1   6  11         15.62         18.13         1.63 o                         
   0   6  11         58.35         57.61         2.46 o                         
   1   6  11        100.84        103.98         3.36 o                         
  -3   7  11         85.10         84.58         3.31 o                         
  -2   7  11         59.54         59.23         2.56 o                         
  -1   7  11        359.84        379.17         8.78 o                         
   0   7  11        118.78        122.61         3.77 o                         
   1   7  11         47.25         45.86         3.27 o                         
  -3   8  11          2.84          4.40         1.13 o                         
  -2   8  11         39.99         44.11         2.21 o                         
  -1   8  11          4.44          5.69         1.05 o                         
   0   8  11         22.03         25.78         1.82 o                         
   1   8  11        183.92        172.63         7.47 o                         
  -2   9  11        118.00        122.56         3.84 o                         
  -1   9  11        349.00        381.38         8.25 o                         
   0   9  11         21.01         24.05         1.86 o                         
  -2  10  11         28.47         33.93         2.11 o                         
  -1  10  11         10.78         11.19         1.38 o                         
  -1  11  11        148.14        153.15         6.26 o                         
  -3   0  12          5.07          4.55         1.49 o                         
  -2   0  12         74.87         81.84         4.34 o                         
  -1   0  12        264.96        289.31         9.60 o                         
   0   0  12        218.78        236.41         8.32 o                         
   1   0  12         41.96         47.35         3.34 o                         
  -3   1  12          4.80          4.69         1.05 o                         
  -2   1  12          1.07          1.40         0.82 o                         
  -1   1  12          2.80          5.65         1.11 o                         
   0   1  12          0.09         -0.07         0.75 o                         
   1   1  12         25.77         26.62         2.49 o                         
  -3   2  12        407.79        413.04        12.02 o                         
  -2   2  12         40.42         42.87         2.38 o                         
  -1   2  12        448.98        475.35         9.90 o                         
   0   2  12        317.72        335.58         7.57 o                         
   1   2  12        120.30        130.33         4.05 o                         
  -3   3  12          5.01          5.08         1.15 o                         
  -2   3  12          0.81          1.63         1.32 o                         
  -1   3  12         36.45         36.72         2.11 o                         
   0   3  12        174.60        185.17         9.14 o                         
   1   3  12          0.93          1.07         1.21 o                         
  -3   4  12        327.09        343.28        10.81 o                         
  -2   4  12        299.58        314.46         7.24 o                         
  -1   4  12         22.51         22.36         2.63 o                         
   0   4  12          5.56          6.96         1.20 o                         
   1   4  12        188.82        196.24         7.25 o                         
  -3   5  12         40.58         44.08         3.20 o                         
  -2   5  12          7.29          7.87         1.28 o                         
  -1   5  12        188.40        197.30         5.25 o                         
   0   5  12         44.00         45.75         2.31 o                         
   1   5  12          2.47          3.77         1.35 o                         
  -3   6  12        312.44        322.87        10.45 o                         
  -2   6  12        226.64        237.80         6.05 o                         
  -1   6  12         59.68         64.30         3.13 o                         
   0   6  12        261.18        272.18         9.10 o                         
  -2   7  12         20.37         20.05         2.49 o                         
  -1   7  12          2.46          6.68         1.71 o                         
   0   7  12         26.90         24.53         2.70 o                         
   0   8  12        136.89        139.15         5.97 o                         
                                                                                
